# Supplementary material for: Forwards and backwards – synthesis of Laurencia natural products using a biomimetic and retrobiomimetic strategy incorporating structural reassignment of laurefurenynes C–F
Source: Chem Sci. 2020 Oct 8;11(42):11592–600. doi: 10.1039/d0sc04120c (PMC8162873; doi:10.1039/d0sc04120c)
Supplement: SC-011-D0SC04120C-s002 [file SC-011-D0SC04120C-s002.cif]

# Electronic Supplementary Material (ESI) for Chemical Science.
# This journal is © The Royal Society of Chemistry 2020

####################################################################### 
# 
# This file contains crystal structure data downloaded from the 
# Cambridge Structural Database (CSD) hosted by the Cambridge 
# Crystallographic Data Centre (CCDC).
# 
# Full information about CCDC data access policies and citation 
# guidelines are available at http://www.ccdc.cam.ac.uk/access/V1 
# 
# Audit and citation data items may have been added by the CCDC. 
# Please retain this information to preserve the provenance of 
# this file and to allow appropriate attribution of the data. 
# 
#######################################################################

data_10
_database_code_depnum_ccdc_archive 'CCDC 2005091'
loop_
_audit_author_name
_audit_author_address
'Amber Thompson'
;Chemical Crystallography Oxford
United Kingdom
;
_audit_update_record             
;
2020-05-21 deposited with the CCDC.	2020-09-25 downloaded from the CCDC.
;
#==============================================================================
_audit_creation_date             2018-07-05
_audit_creation_method           CRYSTALS_ver_14.61_build_6720

_oxford_structure_analysis_title 6993
_chemical_name_systematic        .
_chemical_melting_point          'not measured'

_diffrn_special_details          
;
The crystals were very thin plates.
;

_refine_special_details          
; 
Flack Parameter & su  0.032  0.192  @ 

 Using counting statistics weights
       Hooft Parameter & su -0.110  0.096  $ 
           Hole-in-one & su  0.019  0.086    
    Bijvoet Difference & su -0.065  0.091  ?  
(Using  1273 reflections. Correl Coef =  13%)

 Histogram re-weighted,  1086 reflections,  17.8% 
within interval x= -.5 to 1.5
    Bijvoet Difference & su  0.031  0.114    
 Average of Ratios (x) & su  0.031  0.086  & 
 Average of Ratios (x) & su  0.031  0.092  %  
(corrected for npp, * 1.07)

@  Flack,1983, Acta Cryst A39, 876-881
?  Thompson & Watkin, 2011, J Appl Cryst, 44, 1077-1022
$  Hooft et al, 2008, J Appl Cryst, 41, 96-103
&  Cooper et al, to be published

 Hooft probability analysis
 For an enantiopure material, there are 2 choices, P2
 P2(correct)     1.0000   i.e. 0.100000E+01                                     

 If 50:50 twinning is possible, there are 3 choices, P3
 P3(correct)     1.0000   i.e. 0.100000E+01                                     
 P3(rac-twin)    0.0000   i.e. 0.336319E-08                                     
 P3(inverse)     0.0000   i.e. 0.196786E-28                                     
 G              1.2204                                                          
 G S.U.         0.1922 
;

_cell_length_a                   5.8853(2)
_cell_length_b                   7.6219(2)
_cell_length_c                   16.1377(4)
_cell_angle_alpha                90
_cell_angle_beta                 97.424(3)
_cell_angle_gamma                90
_cell_volume                     717.82(4)

_symmetry_cell_setting           monoclinic
_symmetry_space_group_name_H-M   'P 21 '
_symmetry_space_group_name_Hall  'P 2yb'
loop_
_symmetry_equiv_pos_as_xyz
x,y,z
-x,y+1/2,-z

loop_
_atom_type_symbol
_atom_type_scat_dispersion_real
_atom_type_scat_dispersion_imag
_atom_type_scat_Cromer_Mann_a1
_atom_type_scat_Cromer_Mann_b1
_atom_type_scat_Cromer_Mann_a2
_atom_type_scat_Cromer_Mann_b2
_atom_type_scat_Cromer_Mann_a3
_atom_type_scat_Cromer_Mann_b3
_atom_type_scat_Cromer_Mann_a4
_atom_type_scat_Cromer_Mann_b4
_atom_type_scat_Cromer_Mann_c
_atom_type_scat_source
C 0.0181 0.0091 2.3100 20.8439 1.0200 10.2075 1.5886 0.5687 0.8650 51.6512
0.2156 'International Tables Vol C 4.2.6.8 and 6.1.1.4'
H 0.0000 0.0000 0.4930 10.5109 0.3229 26.1257 0.1402 3.1424 0.0408 57.7998
0.0030 'International Tables Vol C 4.2.6.8 and 6.1.1.4'
O 0.0492 0.0322 3.0485 13.2771 2.2868 5.7011 1.5463 0.3239 0.8670 32.9089
0.2508 'International Tables Vol C 4.2.6.8 and 6.1.1.4'


_cell_formula_units_Z            2

# Given Formula = C15 H22 O4 
# Dc =      1.23 Fooo =    288.00 Mu =      7.19 M =    266.34
# Found Formula = C15 H22.00 O4 
# Dc =      1.23 FOOO =    288.00 Mu =      7.19 M =    266.34

_chemical_formula_sum            'C15 H22 O4'
_chemical_formula_moiety         'C15 H22 O4'
_chemical_compound_source        .
_chemical_formula_weight         266.34


_cell_measurement_reflns_used    6370
_cell_measurement_theta_min      5
_cell_measurement_theta_max      76
_cell_measurement_temperature    150

_exptl_crystal_description       plate
_exptl_crystal_colour            clear_pale_colourless
_exptl_crystal_size_min          0.01
_exptl_crystal_size_mid          0.20
_exptl_crystal_size_max          0.31

_exptl_crystal_density_diffrn    1.232
_exptl_crystal_density_meas      'not measured'
_exptl_crystal_density_method    'not measured'
# Non-dispersive F(000): 
_exptl_crystal_F_000             287.998
_exptl_absorpt_coefficient_mu    0.719

# Sheldrick geometric approximatio 0.87 0.99 
_exptl_absorpt_correction_type   multi-scan
_exptl_absorpt_process_details   
; 
 CrysAlisPro (Rigaku Oxford Diffraction, 2017) 
;
_exptl_absorpt_correction_T_min  0.53
_exptl_absorpt_correction_T_max  0.99
_diffrn_measurement_device_type  'Oxford Diffraction SuperNova'
_diffrn_measurement_device       Area
_diffrn_radiation_monochromator  'focussing mirrors'
_diffrn_radiation_type           'Cu K\a'
_diffrn_radiation_wavelength     1.54184
_diffrn_measurement_method       \w

# If a reference occurs more than once, delete the author 
# and date from subsequent references. 
_computing_data_collection       'SuperNova, (Oxford Diffraction, 2010)'
_computing_cell_refinement       
; 
 CrysAlisPro (Rigaku Oxford Diffraction, 2017) 
;
_computing_data_reduction        
; 
 CrysAlisPro (Rigaku Oxford Diffraction, 2017) 
;
_computing_structure_solution    'Superflip (Palatinus & Chapuis, 2007)'
_computing_structure_refinement  'CRYSTALS (Betteridge et al., 2003)'
_computing_publication_material  'CRYSTALS (Betteridge et al., 2003)'
_computing_molecular_graphics    'CAMERON (Watkin et al., 1996)'

_diffrn_standards_interval_time  .
_diffrn_standards_interval_count .
_diffrn_standards_number         0
_diffrn_standards_decay_%        .

_diffrn_ambient_temperature      150
_diffrn_reflns_number            11890
_reflns_number_total             2974
_diffrn_reflns_av_R_equivalents  0.051
# Number of reflections without Friedels Law is 2974 
# Number of reflections with Friedels Law is 1623 
# Theoretical number of reflections is about 1502 


_diffrn_reflns_theta_min         5.529
_diffrn_reflns_theta_max         76.168
_diffrn_measured_fraction_theta_max 0.994

_diffrn_reflns_theta_full        74.645
_diffrn_measured_fraction_theta_full 0.998


_diffrn_reflns_limit_h_min       -7
_diffrn_reflns_limit_h_max       6
_diffrn_reflns_limit_k_min       -9
_diffrn_reflns_limit_k_max       9
_diffrn_reflns_limit_l_min       -20
_diffrn_reflns_limit_l_max       20
_reflns_limit_h_min              -7
_reflns_limit_h_max              7
_reflns_limit_k_min              -9
_reflns_limit_k_max              9
_reflns_limit_l_min              0
_reflns_limit_l_max              20

_oxford_diffrn_Wilson_B_factor   2.60
_oxford_diffrn_Wilson_scale      0.01

_atom_sites_solution_primary     other #heavy,direct,difmap,geom,iterative
# _atom_sites_solution_secondary  difmap
_atom_sites_solution_hydrogens   difmap

_refine_diff_density_min         -0.17
_refine_diff_density_max         0.30


# The current dictionary definitions do not cover the 
# situation where the reflections used for refinement were 
# selected by a user-defined sigma threshold 

# Explicitly named reflections are ALWAYS excluded from R&wR 

# The values actually used during refinement 
# These are labelled "all" for compatibility with PLATON 
_oxford_refine_reflns_threshold_expression_ref I>-10.0\s(I)
_refine_ls_number_restraints     1
_refine_ls_number_parameters     173
_refine_ls_number_reflns         2971
_oxford_refine_ls_R_factor_ref   0.0458
_refine_ls_R_factor_all          0.0458
_refine_ls_wR_factor_ref         0.1175
_refine_ls_wR_factor_all         0.1175
_refine_ls_goodness_of_fit_ref   1.0016
_refine_ls_shift/su_max          0.0001425
_refine_ls_shift/su_mean         0.0000267


# Computed with no filters except I/sigma = -10 
_oxford_reflns_number_all        2971
_oxford_refine_ls_R_factor_all   0.0458
_oxford_refine_ls_wR_factor_all  0.1175

# Computed with no filters except I/sigma = +2 a la SHELX 
_reflns_threshold_expression     I>2.0\s(I)
_reflns_number_gt                2828
_refine_ls_R_factor_gt           0.0439
_refine_ls_wR_factor_gt          0.1151

# For an explanation, see Cooper & Watkin, Acta Cryst. (2016). B72, 661-683 
_oxford_Hooft_y                  -0.02(9) # for 1143 Friedel pairs 
_oxford_Bijvoet_difference       0.06(9) # for 1143 Friedel pairs 
# (Similar to the Parsons(q).) 
_oxford_refined_Flack_x          0.03(19) # for 1351 Friedel pairs 
_refine_ls_abs_structure_Flack   0.06(9)
_refine_ls_abs_structure_details 
; 
 Parsons, Flack & Wagner (2013), 
 1143 Friedel Pairs 
;

# choose from: 
# rm (reference molecule of known chirality), 
# ad (anomolous dispersion - Flack), rmad (rm and ad), 
# syn (from synthesis), unk (unknown) or . (not applicable). 
_chemical_absolute_configuration ad


_refine_ls_structure_factor_coef Fsqd
_refine_ls_matrix_type           full
_refine_ls_hydrogen_treatment    constr #undef, noref, refall,
# refxyz, refU, constr or mixed
_refine_ls_weighting_scheme      calc
_refine_ls_weighting_details     
;
 Method= Modified Sheldrick 
 w=1/[\s^2^(F^2^) + ( 0.08P)^2^ + 0.14P] 
 ,where P=(max(Fo^2^,0) + 2Fc^2^)/3 
;

# Uequiv = arithmetic mean of Ui i.e. Ueqiv = (U1+U2+U3)/3

# Replace last . with number of unfound hydrogen atoms attached to an atom.

# ..._refinement_flags_... 
# . no refinement constraints           S special position constraint on site
# G rigid group refinement of site      R riding atom
# D distance or angle restraint on site T thermal displacement constraints
# U Uiso or Uij restraint (rigid bond)  P partial occupancy constraint


loop_
_atom_site_label
_atom_site_type_symbol
_atom_site_fract_x
_atom_site_fract_y
_atom_site_fract_z
_atom_site_U_iso_or_equiv
_atom_site_occupancy
_atom_site_adp_type
_atom_site_refinement_flags_posn
_atom_site_refinement_flags_adp
_atom_site_refinement_flags_occupancy
_atom_site_disorder_assembly
_atom_site_disorder_group
_atom_site_attached_hydrogens
C1 C 1.4568(5) 0.5000(4) 0.61930(17) 0.0517 1.0000 Uani . . . . . .
C2 C 1.3606(4) 0.4243(3) 0.56100(15) 0.0446 1.0000 Uani . . . . . .
C3 C 1.2320(4) 0.3314(3) 0.49308(15) 0.0444 1.0000 Uani . . . . . .
C4 C 1.1568(4) 0.4022(3) 0.42055(14) 0.0392 1.0000 Uani . . . . . .
C5 C 1.0159(4) 0.3069(3) 0.35017(13) 0.0373 1.0000 Uani . . . . . .
C6 C 0.7894(3) 0.4006(3) 0.32282(11) 0.0316 1.0000 Uani . . . . . .
C7 C 0.8042(3) 0.5879(3) 0.29035(11) 0.0275 1.0000 Uani . . . . . .
C8 C 0.5654(3) 0.6086(3) 0.24291(11) 0.0281 1.0000 Uani . . . . . .
C9 C 0.5201(3) 0.4279(3) 0.20287(11) 0.0293 1.0000 Uani . . . . . .
C10 C 0.5613(3) 0.4063(3) 0.11146(11) 0.0276 1.0000 Uani . . . . . .
C11 C 0.7854(3) 0.4719(2) 0.08303(11) 0.0267 1.0000 Uani . . . . . .
C12 C 0.8390(3) 0.6687(2) 0.09130(11) 0.0256 1.0000 Uani . . . . . .
C13 C 0.9924(3) 0.7133(2) 0.17469(12) 0.0260 1.0000 Uani . . . . . .
C14 C 0.9745(3) 0.9018(3) 0.20520(12) 0.0314 1.0000 Uani . . . . . .
C15 C 1.0700(4) 1.0320(3) 0.14722(15) 0.0414 1.0000 Uani . . . . . .
O16 O 0.3682(2) 0.4820(2) 0.05851(8) 0.0306 1.0000 Uani . . . . . .
O17 O 0.6295(2) 0.77021(18) 0.07671(9) 0.0289 1.0000 Uani . . . . . .
O21 O 0.6677(3) 0.3067(2) 0.25299(8) 0.0349 1.0000 Uani . . . . . .
O22 O 0.9829(2) 0.58430(19) 0.23852(8) 0.0274 1.0000 Uani . . . . . .
H31 H 1.1987 0.2092 0.5017 0.0528 1.0000 Uiso R . . . . .
H41 H 1.1945 0.5212 0.4114 0.0471 1.0000 Uiso R . . . . .
H51 H 0.9862 0.1876 0.3666 0.0450 1.0000 Uiso R . . . . .
H52 H 1.1017 0.3053 0.3019 0.0457 1.0000 Uiso R . . . . .
H61 H 0.6962 0.3995 0.3693 0.0372 1.0000 Uiso R . . . . .
H71 H 0.8337 0.6676 0.3351 0.0320 1.0000 Uiso R . . . . .
H82 H 0.4580 0.6283 0.2832 0.0333 1.0000 Uiso R . . . . .
H81 H 0.5560 0.6994 0.2022 0.0329 1.0000 Uiso R . . . . .
H91 H 0.3627 0.3968 0.2056 0.0343 1.0000 Uiso R . . . . .
H101 H 0.5550 0.2810 0.1013 0.0318 1.0000 Uiso R . . . . .
H112 H 0.9112 0.4079 0.1125 0.0311 1.0000 Uiso R . . . . .
H111 H 0.7710 0.4467 0.0245 0.0298 1.0000 Uiso R . . . . .
H121 H 0.9295 0.6933 0.0460 0.0296 1.0000 Uiso R . . . . .
H131 H 1.1513 0.7033 0.1612 0.0290 1.0000 Uiso R . . . . .
H141 H 1.0620 0.9090 0.2603 0.0369 1.0000 Uiso R . . . . .
H142 H 0.8205 0.9289 0.2111 0.0375 1.0000 Uiso R . . . . .
H152 H 1.0732 1.1473 0.1729 0.0613 1.0000 Uiso R . . . . .
H151 H 1.2244 0.9964 0.1428 0.0625 1.0000 Uiso R . . . . .
H153 H 0.9809 1.0347 0.0912 0.0610 1.0000 Uiso R . . . . .
H171 H 0.6295 0.8333 0.0354 0.0424 1.0000 Uiso R . . . . .
H161 H 0.3977 0.5850 0.0537 0.0469 1.0000 Uiso R . . . . .
H11 H 1.5294 0.5505 0.6677 0.0623 1.0000 Uiso R . . . . .
loop_
_atom_site_aniso_label
_atom_site_aniso_U_11
_atom_site_aniso_U_22
_atom_site_aniso_U_33
_atom_site_aniso_U_23
_atom_site_aniso_U_13
_atom_site_aniso_U_12
C1 0.0598(15) 0.0449(13) 0.0462(13) 0.0005(10) -0.0089(11) -0.0048(12)
C2 0.0486(13) 0.0428(11) 0.0407(11) 0.0030(9) -0.0010(9) 0.0012(10)
C3 0.0526(13) 0.0385(11) 0.0407(11) 0.0018(9) 0.0006(9) -0.0012(10)
C4 0.0375(10) 0.0351(10) 0.0440(11) 0.0037(9) 0.0009(8) 0.0033(9)
C5 0.0434(11) 0.0338(9) 0.0330(9) 0.0043(8) -0.0013(8) 0.0078(9)
C6 0.0367(9) 0.0314(9) 0.0257(8) 0.0016(7) 0.0005(7) -0.0002(8)
C7 0.0262(8) 0.0298(9) 0.0255(8) -0.0018(7) -0.0009(6) 0.0019(7)
C8 0.0234(8) 0.0324(9) 0.0279(8) -0.0022(7) 0.0008(6) 0.0007(7)
C9 0.0252(8) 0.0301(9) 0.0314(9) 0.0013(7) -0.0012(7) -0.0024(7)
C10 0.0267(8) 0.0231(8) 0.0313(8) -0.0007(7) -0.0024(6) -0.0010(7)
C11 0.0263(8) 0.0248(8) 0.0282(8) -0.0022(7) 0.0004(6) 0.0020(7)
C12 0.0216(8) 0.0245(8) 0.0301(8) -0.0000(6) 0.0009(7) 0.0013(6)
C13 0.0187(7) 0.0244(8) 0.0340(9) -0.0016(7) -0.0004(6) 0.0002(6)
C14 0.0319(9) 0.0255(8) 0.0355(9) -0.0035(8) -0.0008(7) 0.0004(7)
C15 0.0504(12) 0.0262(9) 0.0468(12) 0.0004(8) 0.0027(9) -0.0064(8)
O16 0.0247(6) 0.0322(7) 0.0330(6) -0.0036(5) -0.0037(5) -0.0013(5)
O17 0.0241(6) 0.0271(6) 0.0334(6) 0.0051(5) -0.0040(5) 0.0042(5)
O21 0.0420(8) 0.0282(6) 0.0324(7) 0.0040(6) -0.0029(6) -0.0031(6)
O22 0.0228(6) 0.0272(6) 0.0307(6) 0.0012(5) -0.0015(4) 0.0035(5)

_refine_ls_extinction_method     None
_oxford_refine_ls_scale          10.4(5)
loop_
_geom_bond_atom_site_label_1
_geom_bond_site_symmetry_1
_geom_bond_atom_site_label_2
_geom_bond_site_symmetry_2
_geom_bond_distance
_geom_bond_publ_flag
C1 . C2 . 1.184(4) yes
C1 . H11 . 0.924 no
C2 . C3 . 1.436(3) yes
C3 . C4 . 1.313(3) yes
C3 . H31 . 0.966 no
C4 . C5 . 1.504(3) yes
C4 . H41 . 0.950 no
C5 . C6 . 1.526(3) yes
C5 . H51 . 0.970 no
C5 . H52 . 0.982 no
C6 . C7 . 1.527(3) yes
C6 . O21 . 1.444(2) yes
C6 . H61 . 0.984 no
C7 . C8 . 1.519(2) yes
C7 . O22 . 1.426(2) yes
C7 . H71 . 0.942 no
C8 . C9 . 1.530(3) yes
C8 . H82 . 0.976 no
C8 . H81 . 0.951 no
C9 . C10 . 1.534(3) yes
C9 . O21 . 1.442(2) yes
C9 . H91 . 0.963 no
C10 . C11 . 1.535(2) yes
C10 . O16 . 1.450(2) yes
C10 . H101 . 0.969 no
C11 . C12 . 1.535(2) yes
C11 . H112 . 0.960 no
C11 . H111 . 0.957 no
C12 . C13 . 1.558(2) yes
C12 . O17 . 1.449(2) yes
C12 . H121 . 0.977 no
C13 . C14 . 1.527(2) yes
C13 . O22 . 1.430(2) yes
C13 . H131 . 0.990 no
C14 . C15 . 1.521(3) yes
C14 . H141 . 0.970 no
C14 . H142 . 0.946 no
C15 . H152 . 0.971 no
C15 . H151 . 0.959 no
C15 . H153 . 0.985 no
O16 . H161 . 0.810 no
O17 . H171 . 0.822 no
loop_
_geom_angle_atom_site_label_1
_geom_angle_site_symmetry_1
_geom_angle_atom_site_label_2
_geom_angle_site_symmetry_2
_geom_angle_atom_site_label_3
_geom_angle_site_symmetry_3
_geom_angle
_geom_angle_publ_flag
C2 . C1 . H11 . 174.9 no
C1 . C2 . C3 . 176.5(3) yes
C2 . C3 . C4 . 124.2(2) yes
C2 . C3 . H31 . 117.5 no
C4 . C3 . H31 . 118.3 no
C3 . C4 . C5 . 124.4(2) yes
C3 . C4 . H41 . 118.2 no
C5 . C4 . H41 . 117.4 no
C4 . C5 . C6 . 111.61(18) yes
C4 . C5 . H51 . 110.3 no
C6 . C5 . H51 . 109.7 no
C4 . C5 . H52 . 108.4 no
C6 . C5 . H52 . 107.2 no
H51 . C5 . H52 . 109.6 no
C5 . C6 . C7 . 116.73(17) yes
C5 . C6 . O21 . 108.70(16) yes
C7 . C6 . O21 . 103.89(14) yes
C5 . C6 . H61 . 109.1 no
C7 . C6 . H61 . 109.3 no
O21 . C6 . H61 . 108.7 no
C6 . C7 . C8 . 100.34(15) yes
C6 . C7 . O22 . 105.22(15) yes
C8 . C7 . O22 . 114.25(14) yes
C6 . C7 . H71 . 110.7 no
C8 . C7 . H71 . 112.7 no
O22 . C7 . H71 . 112.6 no
C7 . C8 . C9 . 102.63(15) yes
C7 . C8 . H82 . 108.5 no
C9 . C8 . H82 . 109.1 no
C7 . C8 . H81 . 113.0 no
C9 . C8 . H81 . 111.8 no
H82 . C8 . H81 . 111.4 no
C8 . C9 . C10 . 117.52(16) yes
C8 . C9 . O21 . 106.27(14) yes
C10 . C9 . O21 . 108.19(15) yes
C8 . C9 . H91 . 108.5 no
C10 . C9 . H91 . 106.9 no
O21 . C9 . H91 . 109.3 no
C9 . C10 . C11 . 120.06(15) yes
C9 . C10 . O16 . 108.35(14) yes
C11 . C10 . O16 . 109.41(15) yes
C9 . C10 . H101 . 105.1 no
C11 . C10 . H101 . 106.6 no
O16 . C10 . H101 . 106.4 no
C10 . C11 . C12 . 117.85(15) yes
C10 . C11 . H112 . 108.9 no
C12 . C11 . H112 . 108.5 no
C10 . C11 . H111 . 105.0 no
C12 . C11 . H111 . 105.8 no
H112 . C11 . H111 . 110.6 no
C11 . C12 . C13 . 112.21(14) yes
C11 . C12 . O17 . 110.28(14) yes
C13 . C12 . O17 . 114.19(14) yes
C11 . C12 . H121 . 104.4 no
C13 . C12 . H121 . 107.1 no
O17 . C12 . H121 . 108.1 no
C12 . C13 . C14 . 115.31(14) yes
C12 . C13 . O22 . 113.57(14) yes
C14 . C13 . O22 . 113.83(15) yes
C12 . C13 . H131 . 104.5 no
C14 . C13 . H131 . 104.5 no
O22 . C13 . H131 . 103.4 no
C13 . C14 . C15 . 111.68(16) yes
C13 . C14 . H141 . 107.3 no
C15 . C14 . H141 . 109.5 no
C13 . C14 . H142 . 110.2 no
C15 . C14 . H142 . 110.7 no
H141 . C14 . H142 . 107.3 no
C14 . C15 . H152 . 108.4 no
C14 . C15 . H151 . 106.9 no
H152 . C15 . H151 . 108.8 no
C14 . C15 . H153 . 112.5 no
H152 . C15 . H153 . 110.5 no
H151 . C15 . H153 . 109.6 no
C10 . O16 . H161 . 106.3 no
C12 . O17 . H171 . 110.8 no
C6 . O21 . C9 . 108.80(14) yes
C13 . O22 . C7 . 120.63(13) yes
loop_
_geom_hbond_atom_site_label_D
_geom_hbond_site_symmetry_D
_geom_hbond_atom_site_label_H
_geom_hbond_site_symmetry_H
_geom_hbond_atom_site_label_A
_geom_hbond_site_symmetry_A
_geom_hbond_angle_DHA
_geom_hbond_distance_DH
_geom_hbond_distance_HA
_geom_hbond_distance_DA
_geom_hbond_publ_flag
C8 . H81 . O17 . 145 0.95 2.19 3.019(3) yes
O17 . H171 . C10 2_655 147 0.82 2.55 3.268(3) yes
O17 . H171 . O16 2_655 179 0.82 1.89 2.716(3) yes
O16 . H161 . O17 . 146 0.81 1.96 2.676(3) yes


_iucr_refine_instructions_details 
;
#
# Punched on 21/05/20 at 17:31:29
#
#LIST     12                                                                    
BLOCK SCALE X'S  U'S 
CONT ENANTIO 
RIDE C   (   1,X'S) H   (  11,X'S) 
RIDE C   (   3,X'S) H   (  31,X'S) 
RIDE C   (   4,X'S) H   (  41,X'S) 
RIDE C   (   5,X'S) H   (  51,X'S) H   (  52,X'S) 
RIDE C   (   6,X'S) H   (  61,X'S) 
RIDE C   (   7,X'S) H   (  71,X'S) 
RIDE C   (   8,X'S) H   (  82,X'S) H   (  81,X'S) 
RIDE C   (   9,X'S) H   (  91,X'S) 
RIDE C   (  10,X'S) H   ( 101,X'S) 
RIDE C   (  11,X'S) H   ( 112,X'S) H   ( 111,X'S) 
RIDE C   (  12,X'S) H   ( 121,X'S) 
RIDE C   (  13,X'S) H   ( 131,X'S) 
RIDE C   (  14,X'S) H   ( 141,X'S) H   ( 142,X'S) 
RIDE C   (  15,X'S) H   ( 152,X'S) H   ( 151,X'S) H   ( 153,X'S) 
RIDE O   (  16,X'S) H   ( 161,X'S) 
RIDE O   (  17,X'S) H   ( 171,X'S) 
END                                                                             
#
# Punched on 21/05/20 at 17:31:29
#
#LIST     16                                                                    
NO 
REM   HREST   START (DO NOT REMOVE THIS LINE) 
REM   HREST   END (DO NOT REMOVE THIS LINE) 
END                                                                             
;

# Manually omitted reflections

loop_
_oxford_refln_omitted_index_h
_oxford_refln_omitted_index_k
_oxford_refln_omitted_index_l
_oxford_refln_omitted_flag
_oxford_refln_omitted_details
1 8 8 x .
-1 1 2 x .
-1 -1 2 x .
####################################################################### 
# 
# This file contains crystal structure data downloaded from the 
# Cambridge Structural Database (CSD) hosted by the Cambridge 
# Crystallographic Data Centre (CCDC).
# 
# Full information about CCDC data access policies and citation 
# guidelines are available at http://www.ccdc.cam.ac.uk/access/V1 
# 
# Audit and citation data items may have been added by the CCDC. 
# Please retain this information to preserve the provenance of 
# this file and to allow appropriate attribution of the data. 
# 
#######################################################################

data_12
_database_code_depnum_ccdc_archive 'CCDC 2005092'
loop_
_audit_author_name
_audit_author_address
'Amber Thompson'
;Chemical Crystallography Oxford
United Kingdom
;
_audit_update_record             
;
2020-05-21 deposited with the CCDC.	2020-09-25 downloaded from the CCDC.
;
#==============================================================================
_audit_creation_date             2019-11-20
_audit_creation_method           'CRYSTALS_ver_14.61_build_7356 '

_oxford_structure_analysis_title 7242
_chemical_name_systematic        .
_chemical_melting_point          'not measured'

_cell_length_a                   6.6615(2)
_cell_length_b                   9.1823(2)
_cell_length_c                   22.2795(6)
_cell_angle_alpha                90
_cell_angle_beta                 90
_cell_angle_gamma                90
_cell_volume                     1362.79(6)

_symmetry_cell_setting           orthorhombic
_symmetry_space_group_name_H-M   'P 21 21 21 '
_symmetry_space_group_name_Hall  'P 2ac 2ab'
loop_
_symmetry_equiv_pos_as_xyz
x,y,z
-x+1/2,-y,z+1/2
x+1/2,-y+1/2,-z
-x,y+1/2,-z+1/2

loop_
_atom_type_symbol
_atom_type_scat_dispersion_real
_atom_type_scat_dispersion_imag
_atom_type_scat_Cromer_Mann_a1
_atom_type_scat_Cromer_Mann_b1
_atom_type_scat_Cromer_Mann_a2
_atom_type_scat_Cromer_Mann_b2
_atom_type_scat_Cromer_Mann_a3
_atom_type_scat_Cromer_Mann_b3
_atom_type_scat_Cromer_Mann_a4
_atom_type_scat_Cromer_Mann_b4
_atom_type_scat_Cromer_Mann_c
_atom_type_scat_source
C 0.0181 0.0091 2.3100 20.8439 1.0200 10.2075 1.5886 0.5687 0.8650 51.6512
0.2156 'International Tables Vol C 4.2.6.8 and 6.1.1.4'
H 0.0000 0.0000 0.4930 10.5109 0.3229 26.1257 0.1402 3.1424 0.0408 57.7998
0.0030 'International Tables Vol C 4.2.6.8 and 6.1.1.4'
Br -0.6763 1.2805 17.1789 2.1723 5.2358 16.5796 5.6377 0.2609 3.9851 41.4328
2.9557 'International Tables Vol C 4.2.6.8 and 6.1.1.4'
O 0.0492 0.0322 3.0485 13.2771 2.2868 5.7011 1.5463 0.3239 0.8670 32.9089
0.2508 'International Tables Vol C 4.2.6.8 and 6.1.1.4'


_cell_formula_units_Z            4

# Given Formula = C13 H21 Br1 O3 
# Dc =      1.49 Fooo =    632.00 Mu =     40.78 M =    305.21
# Found Formula = C13 H21 Br1 O3 
# Dc =      1.49 FOOO =    632.00 Mu =     40.78 M =    305.21

_chemical_formula_sum            'C13 H21 Br O3'
_chemical_formula_moiety         'C13 H21 Br O3'
_chemical_compound_source        .
_chemical_formula_weight         305.21


_cell_measurement_reflns_used    14742
_cell_measurement_theta_min      3.97
_cell_measurement_theta_max      76.89
_cell_measurement_temperature    150

_exptl_crystal_description       block
_exptl_crystal_colour            clear_pale_colourless
_exptl_crystal_size_min          0.09
_exptl_crystal_size_mid          0.16
_exptl_crystal_size_max          0.20

_exptl_crystal_density_diffrn    1.487
_exptl_crystal_density_meas      'not measured'
_exptl_crystal_density_method    'not measured'
# Non-dispersive F(000): 
_exptl_crystal_F_000             632
_exptl_absorpt_coefficient_mu    4.078

# Sheldrick geometric approximatio 0.52 0.69 
_exptl_absorpt_correction_type   multi-scan
_exptl_absorpt_process_details   
; 
 CrysAlisPro (Rigaku Oxford Diffraction, 2017) 
;
_exptl_absorpt_correction_T_min  0.47
_exptl_absorpt_correction_T_max  0.69
_diffrn_measurement_device_type  'Oxford Diffraction SuperNova'
_diffrn_measurement_device       Area
_diffrn_radiation_monochromator  'focussing mirrors'
_diffrn_radiation_type           'Cu K\a'
_diffrn_radiation_wavelength     1.54184
_diffrn_measurement_method       \w

# If a reference occurs more than once, delete the author 
# and date from subsequent references. 
_computing_data_collection       'SuperNova, (Oxford Diffraction, 2010)'
_computing_cell_refinement       
; 
 CrysAlisPro (Rigaku Oxford Diffraction, 2017) 
;
_computing_data_reduction        
; 
 CrysAlisPro (Rigaku Oxford Diffraction, 2017) 
;
_computing_structure_solution    'Superflip (Palatinus & Chapuis, 2007)'
_computing_structure_refinement  'CRYSTALS (Betteridge et al., 2003)'
_computing_publication_material  'CRYSTALS (Betteridge et al., 2003)'
_computing_molecular_graphics    'CAMERON (Watkin et al., 1996)'

_diffrn_standards_interval_time  .
_diffrn_standards_interval_count .
_diffrn_standards_number         0
_diffrn_standards_decay_%        .

_diffrn_ambient_temperature      150
_diffrn_reflns_number            23624
_diffrn_reflns_av_unetI/netI     0.031
_reflns_number_total             2891
_diffrn_reflns_av_R_equivalents  0.054
_diffrn_reflns_av_sigmaI/netI    0.0315
# Number of reflections without Friedels Law is 2891 
# Number of reflections with Friedels Law is 1699 
# Theoretical number of reflections is about 1447 

_diffrn_reflns_theta_min         3.968
_diffrn_reflns_theta_max         77.356
_diffrn_measured_fraction_theta_max 0.998

_diffrn_reflns_theta_full        77.356
_diffrn_measured_fraction_theta_full 0.998


_diffrn_reflns_limit_h_min       -8
_diffrn_reflns_limit_h_max       8
_diffrn_reflns_limit_k_min       -11
_diffrn_reflns_limit_k_max       11
_diffrn_reflns_limit_l_min       -27
_diffrn_reflns_limit_l_max       28
_reflns_limit_h_min              -8
_reflns_limit_h_max              8
_reflns_limit_k_min              0
_reflns_limit_k_max              11
_reflns_limit_l_min              0
_reflns_limit_l_max              28

_oxford_diffrn_Wilson_B_factor   2.66
_oxford_diffrn_Wilson_scale      0.02

_atom_sites_solution_primary     other #heavy,direct,difmap,geom,iterative
# _atom_sites_solution_secondary  difmap
_atom_sites_solution_hydrogens   difmap

_refine_diff_density_min         -0.46
_refine_diff_density_max         0.71


# The current dictionary definitions do not cover the 
# situation where the reflections used for refinement were 
# selected by a user-defined sigma threshold 

# Explicitly named reflections are ALWAYS excluded from R&wR 

# The values actually used during refinement 
_oxford_refine_reflns_threshold_expression_ref I>-10.0\s(I)
_refine_ls_number_restraints     0
_refine_ls_number_parameters     155
_refine_ls_number_reflns         2886
_oxford_refine_ls_R_factor_ref   0.0331
_refine_ls_wR_factor_ref         0.0923
_refine_ls_goodness_of_fit_ref   1.0686
_refine_ls_shift/su_max          0.0009912
_refine_ls_shift/su_mean         0.0000251


# Computed with no filters except I/sigma = -10 
_oxford_reflns_number_all        2886
_refine_ls_R_factor_all          0.0331
_refine_ls_wR_factor_all         0.0923

# Computed with no filters except I/sigma = +2 a la SHELX 
_reflns_threshold_expression     I>2.0\s(I)
_reflns_number_gt                2824
_refine_ls_R_factor_gt           0.0326
_refine_ls_wR_factor_gt          0.0921

# For an explanation, see Cooper & Watkin, Acta Cryst. (2016). B72, 661-683 
_oxford_Hooft_y                  -0.047(9) # for 1181 Friedel pairs 
_oxford_Bijvoet_difference       -0.034(5) # for 1181 Friedel pairs 
# (Similar to the Parsons(q).) 
_oxford_refined_Flack_x          -0.02(3) # for 1192 Friedel pairs 
_refine_ls_abs_structure_Flack   -0.034(5)
_refine_ls_abs_structure_details 
; 
 Parsons, Flack & Wagner (2013), 
 1181 Friedel Pairs 
;

# choose from: 
# rm (reference molecule of known chirality), 
# ad (anomolous dispersion - Flack), rmad (rm and ad), 
# syn (from synthesis), unk (unknown) or . (not applicable). 
_chemical_absolute_configuration ad


_refine_ls_structure_factor_coef Fsqd
_refine_ls_matrix_type           full
_refine_ls_hydrogen_treatment    constr #undef, noref, refall,
# refxyz, refU, constr or mixed
_refine_ls_weighting_scheme      calc
_refine_ls_weighting_details     
;
 Method= Modified Sheldrick 
 w=1/[\s^2^(F^2^) + ( 0.04P)^2^ + 3.03P] 
 ,where P=(max(Fo^2^,0) + 2Fc^2^)/3 
;

# Uequiv = arithmetic mean of Ui i.e. Ueqiv = (U1+U2+U3)/3

# Replace last . with number of unfound hydrogen atoms attached to an atom.

# ..._refinement_flags_... 
# . no refinement constraints           S special position constraint on site
# G rigid group refinement of site      R riding atom
# D distance or angle restraint on site T thermal displacement constraints
# U Uiso or Uij restraint (rigid bond)  P partial occupancy constraint


loop_
_atom_site_label
_atom_site_type_symbol
_atom_site_fract_x
_atom_site_fract_y
_atom_site_fract_z
_atom_site_U_iso_or_equiv
_atom_site_occupancy
_atom_site_adp_type
_atom_site_refinement_flags_posn
_atom_site_refinement_flags_adp
_atom_site_refinement_flags_occupancy
_atom_site_disorder_assembly
_atom_site_disorder_group
_atom_site_attached_hydrogens
Br1 Br -0.02238(6) 0.61659(4) 0.601996(18) 0.0356 1.0000 Uani . . . . . .
C3 C 0.6350(8) -0.0974(6) 0.5784(2) 0.0497 1.0000 Uani . . . . . .
C4 C 0.4408(7) -0.1046(5) 0.5808(2) 0.0440 1.0000 Uani . . . . . .
C5 C 0.3050(6) -0.0558(5) 0.6315(2) 0.0364 1.0000 Uani . . . . . .
C6 C 0.3964(6) 0.0528(4) 0.67467(18) 0.0301 1.0000 Uani . . . . . .
C7 C 0.4530(5) 0.2022(4) 0.64931(16) 0.0267 1.0000 Uani . . . . . .
C8 C 0.4602(5) 0.2903(4) 0.70725(15) 0.0278 1.0000 Uani . . . . . .
C9 C 0.2820(5) 0.2320(4) 0.74324(17) 0.0268 1.0000 Uani . . . . . .
C10 C 0.0893(5) 0.3231(4) 0.74025(17) 0.0284 1.0000 Uani . . . . . .
C11 C 0.0050(5) 0.3645(4) 0.67900(15) 0.0274 1.0000 Uani . . . . . .
C12 C 0.1408(5) 0.4643(4) 0.64164(16) 0.0246 1.0000 Uani . . . . . .
C13 C 0.2587(5) 0.3845(4) 0.59191(15) 0.0258 1.0000 Uani . . . . . .
C14 C 0.4483(6) 0.4652(4) 0.57146(18) 0.0338 1.0000 Uani . . . . . .
C15 C 0.5458(7) 0.3905(5) 0.51773(18) 0.0441 1.0000 Uani . . . . . .
O16 O 0.2451(4) 0.0889(3) 0.71960(12) 0.0299 1.0000 Uani . . . . . .
O17 O 0.2956(3) 0.2369(3) 0.60873(12) 0.0253 1.0000 Uani . . . . . .
O18 O 0.1324(4) 0.4509(3) 0.77465(12) 0.0322 1.0000 Uani . . . . . .
H31 H 0.7044 -0.0596 0.6119 0.0603 1.0000 Uiso R . . . . .
H32 H 0.7022 -0.1311 0.5433 0.0601 1.0000 Uiso R . . . . .
H41 H 0.3793 -0.1439 0.5465 0.0528 1.0000 Uiso R . . . . .
H52 H 0.2705 -0.1413 0.6538 0.0437 1.0000 Uiso R . . . . .
H51 H 0.1844 -0.0116 0.6142 0.0440 1.0000 Uiso R . . . . .
H61 H 0.5109 0.0107 0.6944 0.0359 1.0000 Uiso R . . . . .
H71 H 0.5820 0.2021 0.6290 0.0318 1.0000 Uiso R . . . . .
H81 H 0.5861 0.2705 0.7275 0.0330 1.0000 Uiso R . . . . .
H82 H 0.4501 0.3943 0.6993 0.0318 1.0000 Uiso R . . . . .
H91 H 0.3181 0.2238 0.7857 0.0315 1.0000 Uiso R . . . . .
H101 H -0.0133 0.2665 0.7617 0.0343 1.0000 Uiso R . . . . .
H112 H -0.1184 0.4164 0.6855 0.0327 1.0000 Uiso R . . . . .
H111 H -0.0222 0.2762 0.6564 0.0332 1.0000 Uiso R . . . . .
H121 H 0.2313 0.5155 0.6690 0.0302 1.0000 Uiso R . . . . .
H131 H 0.1686 0.3812 0.5569 0.0304 1.0000 Uiso R . . . . .
H141 H 0.5418 0.4714 0.6047 0.0404 1.0000 Uiso R . . . . .
H142 H 0.4095 0.5628 0.5586 0.0411 1.0000 Uiso R . . . . .
H152 H 0.6680 0.4398 0.5073 0.0659 1.0000 Uiso R . . . . .
H153 H 0.5738 0.2903 0.5272 0.0657 1.0000 Uiso R . . . . .
H151 H 0.4561 0.3936 0.4844 0.0655 1.0000 Uiso R . . . . .
H181 H 0.0295 0.4966 0.7783 0.0480 1.0000 Uiso R . . . . .
loop_
_atom_site_aniso_label
_atom_site_aniso_U_11
_atom_site_aniso_U_22
_atom_site_aniso_U_33
_atom_site_aniso_U_23
_atom_site_aniso_U_13
_atom_site_aniso_U_12
Br1 0.03130(18) 0.03088(18) 0.0447(2) 0.00119(17) -0.00480(16) 0.00592(16)
C3 0.054(3) 0.044(3) 0.051(3) -0.002(2) 0.009(2) 0.004(2)
C4 0.053(3) 0.030(2) 0.049(2) 0.0019(19) 0.0044(19) 0.004(2)
C5 0.036(2) 0.0262(19) 0.047(2) 0.0023(17) 0.0087(19) -0.0022(17)
C6 0.0211(16) 0.0319(19) 0.037(2) 0.0054(16) 0.0040(15) 0.0029(15)
C7 0.0166(15) 0.0298(17) 0.0336(17) -0.0001(14) 0.0020(14) -0.0004(14)
C8 0.0159(14) 0.0370(18) 0.0306(17) 0.0008(14) -0.0001(14) 0.0008(15)
C9 0.0193(16) 0.0293(19) 0.0319(18) 0.0018(15) 0.0015(14) 0.0014(14)
C10 0.0179(16) 0.0359(19) 0.0315(18) -0.0014(15) 0.0036(14) -0.0022(14)
C11 0.0165(14) 0.0317(17) 0.0341(16) -0.0018(13) -0.0000(13) -0.0023(15)
C12 0.0202(16) 0.0216(17) 0.0320(18) 0.0000(14) -0.0045(14) 0.0050(13)
C13 0.0246(15) 0.0215(15) 0.0313(17) 0.0011(15) -0.0010(12) -0.0043(14)
C14 0.0311(19) 0.0344(19) 0.0359(19) 0.0028(16) 0.0047(17) -0.0068(17)
C15 0.047(2) 0.045(2) 0.041(2) 0.0016(19) 0.0163(18) 0.002(2)
O16 0.0233(12) 0.0277(14) 0.0386(14) 0.0026(11) 0.0083(10) -0.0007(10)
O17 0.0213(11) 0.0212(11) 0.0333(13) -0.0005(10) -0.0011(11) -0.0002(9)
O18 0.0207(12) 0.0413(15) 0.0347(14) -0.0064(12) 0.0011(11) 0.0025(11)

_refine_ls_extinction_method     None
_oxford_refine_ls_scale          6.76(16)
loop_
_geom_bond_atom_site_label_1
_geom_bond_site_symmetry_1
_geom_bond_atom_site_label_2
_geom_bond_site_symmetry_2
_geom_bond_distance
_geom_bond_publ_flag
Br1 . C12 . 1.979(3) yes
C3 . C4 . 1.297(7) yes
C3 . H31 . 0.945 no
C3 . H32 . 0.953 no
C4 . C5 . 1.515(6) yes
C4 . H41 . 0.939 no
C5 . C6 . 1.514(6) yes
C5 . H52 . 0.957 no
C5 . H51 . 0.979 no
C6 . C7 . 1.531(5) yes
C6 . O16 . 1.458(4) yes
C6 . H61 . 0.961 no
C7 . C8 . 1.524(5) yes
C7 . O17 . 1.421(4) yes
C7 . H71 . 0.972 no
C8 . C9 . 1.529(5) yes
C8 . H81 . 0.970 no
C8 . H82 . 0.973 no
C9 . C10 . 1.534(5) yes
C9 . O16 . 1.437(5) yes
C9 . H91 . 0.980 no
C10 . C11 . 1.523(5) yes
C10 . O18 . 1.431(5) yes
C10 . H101 . 0.983 no
C11 . C12 . 1.534(5) yes
C11 . H112 . 0.961 no
C11 . H111 . 0.972 no
C12 . C13 . 1.543(5) yes
C12 . H121 . 0.978 no
C13 . C14 . 1.534(5) yes
C13 . O17 . 1.428(4) yes
C13 . H131 . 0.984 no
C14 . C15 . 1.525(5) yes
C14 . H141 . 0.969 no
C14 . H142 . 0.975 no
C15 . H152 . 0.960 no
C15 . H153 . 0.962 no
C15 . H151 . 0.954 no
O18 . H181 . 0.807 no
loop_
_geom_angle_atom_site_label_1
_geom_angle_site_symmetry_1
_geom_angle_atom_site_label_2
_geom_angle_site_symmetry_2
_geom_angle_atom_site_label_3
_geom_angle_site_symmetry_3
_geom_angle
_geom_angle_publ_flag
C4 . C3 . H31 . 118.4 no
C4 . C3 . H32 . 119.0 no
H31 . C3 . H32 . 122.6 no
C3 . C4 . C5 . 127.7(5) yes
C3 . C4 . H41 . 115.0 no
C5 . C4 . H41 . 117.4 no
C4 . C5 . C6 . 115.4(4) yes
C4 . C5 . H52 . 106.7 no
C6 . C5 . H52 . 107.9 no
C4 . C5 . H51 . 108.7 no
C6 . C5 . H51 . 107.8 no
H52 . C5 . H51 . 110.3 no
C5 . C6 . C7 . 117.0(3) yes
C5 . C6 . O16 . 108.0(3) yes
C7 . C6 . O16 . 102.7(3) yes
C5 . C6 . H61 . 110.2 no
C7 . C6 . H61 . 109.4 no
O16 . C6 . H61 . 109.0 no
C6 . C7 . C8 . 99.8(3) yes
C6 . C7 . O17 . 104.7(3) yes
C8 . C7 . O17 . 116.3(3) yes
C6 . C7 . H71 . 113.0 no
C8 . C7 . H71 . 111.6 no
O17 . C7 . H71 . 110.8 no
C7 . C8 . C9 . 103.5(3) yes
C7 . C8 . H81 . 108.8 no
C9 . C8 . H81 . 111.2 no
C7 . C8 . H82 . 111.4 no
C9 . C8 . H82 . 112.6 no
H81 . C8 . H82 . 109.2 no
C8 . C9 . C10 . 115.9(3) yes
C8 . C9 . O16 . 105.1(3) yes
C10 . C9 . O16 . 109.9(3) yes
C8 . C9 . H91 . 110.1 no
C10 . C9 . H91 . 106.8 no
O16 . C9 . H91 . 109.0 no
C9 . C10 . C11 . 118.9(3) yes
C9 . C10 . O18 . 104.8(3) yes
C11 . C10 . O18 . 110.4(3) yes
C9 . C10 . H101 . 105.8 no
C11 . C10 . H101 . 108.2 no
O18 . C10 . H101 . 108.2 no
C10 . C11 . C12 . 114.7(3) yes
C10 . C11 . H112 . 107.7 no
C12 . C11 . H112 . 106.8 no
C10 . C11 . H111 . 109.0 no
C12 . C11 . H111 . 109.1 no
H112 . C11 . H111 . 109.4 no
C11 . C12 . Br1 . 109.9(2) yes
C11 . C12 . C13 . 113.9(3) yes
Br1 . C12 . C13 . 107.1(2) yes
C11 . C12 . H121 . 108.2 no
Br1 . C12 . H121 . 106.1 no
C13 . C12 . H121 . 111.3 no
C12 . C13 . C14 . 113.8(3) yes
C12 . C13 . O17 . 110.5(3) yes
C14 . C13 . O17 . 113.2(3) yes
C12 . C13 . H131 . 105.9 no
C14 . C13 . H131 . 106.4 no
O17 . C13 . H131 . 106.5 no
C13 . C14 . C15 . 111.5(3) yes
C13 . C14 . H141 . 109.4 no
C15 . C14 . H141 . 110.6 no
C13 . C14 . H142 . 108.2 no
C15 . C14 . H142 . 107.3 no
H141 . C14 . H142 . 109.9 no
C14 . C15 . H152 . 109.8 no
C14 . C15 . H153 . 109.9 no
H152 . C15 . H153 . 109.9 no
C14 . C15 . H151 . 109.4 no
H152 . C15 . H151 . 109.1 no
H153 . C15 . H151 . 108.8 no
C6 . O16 . C9 . 110.0(3) yes
C13 . O17 . C7 . 120.5(3) yes
C10 . O18 . H181 . 108.0 no
loop_
_geom_hbond_atom_site_label_D
_geom_hbond_site_symmetry_D
_geom_hbond_atom_site_label_H
_geom_hbond_site_symmetry_H
_geom_hbond_atom_site_label_A
_geom_hbond_site_symmetry_A
_geom_hbond_angle_DHA
_geom_hbond_distance_DH
_geom_hbond_distance_HA
_geom_hbond_distance_DA
_geom_hbond_publ_flag
C6 . H61 . O18 4_646 163 0.96 2.53 3.465(6) yes
O18 . H181 . O16 4_556 172 0.81 2.02 2.819(6) yes


_iucr_refine_instructions_details 
;
#
# Punched on 20/11/19 at 13:01:14
#
#LIST     12                                                                    
BLOCK SCALE X'S  U'S 
CONT ENANTIO 
RIDE C   (   3,X'S) H   (  31,X'S) H   (  32,X'S) 
RIDE C   (   4,X'S) H   (  41,X'S) 
RIDE C   (   5,X'S) H   (  52,X'S) H   (  51,X'S) 
RIDE C   (   6,X'S) H   (  61,X'S) 
RIDE C   (   7,X'S) H   (  71,X'S) 
RIDE C   (   8,X'S) H   (  81,X'S) H   (  82,X'S) 
RIDE C   (   9,X'S) H   (  91,X'S) 
RIDE C   (  10,X'S) H   ( 101,X'S) 
RIDE C   (  11,X'S) H   ( 112,X'S) H   ( 111,X'S) 
RIDE C   (  12,X'S) H   ( 121,X'S) 
RIDE C   (  13,X'S) H   ( 131,X'S) 
RIDE C   (  14,X'S) H   ( 141,X'S) H   ( 142,X'S) 
RIDE C   (  15,X'S) H   ( 152,X'S) H   ( 153,X'S) H   ( 151,X'S) 
RIDE O   (  18,X'S) H   ( 181,X'S) 
END                                                                             
#
# Punched on 20/11/19 at 13:01:14
#
#LIST     16                                                                    
NO 
REM   HREST   START (DO NOT REMOVE THIS LINE) 
REM   HREST   END (DO NOT REMOVE THIS LINE) 
END                                                                             
;

# Manually omitted reflections

loop_
_oxford_refln_omitted_index_h
_oxford_refln_omitted_index_k
_oxford_refln_omitted_index_l
_oxford_refln_omitted_flag
_oxford_refln_omitted_details
0 9 1 x .
1 9 0 x .
-3 10 1 x .
1 10 1 x .
-1 10 1 x .
####################################################################### 
# 
# This file contains crystal structure data downloaded from the 
# Cambridge Structural Database (CSD) hosted by the Cambridge 
# Crystallographic Data Centre (CCDC).
# 
# Full information about CCDC data access policies and citation 
# guidelines are available at http://www.ccdc.cam.ac.uk/access/V1 
# 
# Audit and citation data items may have been added by the CCDC. 
# Please retain this information to preserve the provenance of 
# this file and to allow appropriate attribution of the data. 
# 
#######################################################################

data_18
_database_code_depnum_ccdc_archive 'CCDC 2005093'
loop_
_audit_author_name
_audit_author_address
'Amber Thompson'
;Chemical Crystallography Oxford
United Kingdom
;
_audit_update_record             
;
2020-05-21 deposited with the CCDC.	2020-09-25 downloaded from the CCDC.
;
#==============================================================================
_audit_creation_date             2018-05-23
_audit_creation_method           CRYSTALS_ver_14.61_build_6156

_oxford_structure_analysis_title 6960
_chemical_name_systematic        .
_chemical_melting_point          'not measured'

_cell_length_a                   8.3606(3)
_cell_length_b                   13.1527(7)
_cell_length_c                   14.3775(10)
_cell_angle_alpha                90
_cell_angle_beta                 90
_cell_angle_gamma                90
_cell_volume                     1581.01(15)

_symmetry_cell_setting           orthorhombic
_symmetry_space_group_name_H-M   'P 21 21 21 '
_symmetry_space_group_name_Hall  'P 2ac 2ab'
loop_
_symmetry_equiv_pos_as_xyz
x,y,z
-x+1/2,-y,z+1/2
x+1/2,-y+1/2,-z
-x,y+1/2,-z+1/2

loop_
_atom_type_symbol
_atom_type_scat_dispersion_real
_atom_type_scat_dispersion_imag
_atom_type_scat_Cromer_Mann_a1
_atom_type_scat_Cromer_Mann_b1
_atom_type_scat_Cromer_Mann_a2
_atom_type_scat_Cromer_Mann_b2
_atom_type_scat_Cromer_Mann_a3
_atom_type_scat_Cromer_Mann_b3
_atom_type_scat_Cromer_Mann_a4
_atom_type_scat_Cromer_Mann_b4
_atom_type_scat_Cromer_Mann_c
_atom_type_scat_source
C 0.0181 0.0091 2.3100 20.8439 1.0200 10.2075 1.5886 0.5687 0.8650 51.6512
0.2156 'International Tables Vol C 4.2.6.8 and 6.1.1.4'
H 0.0000 0.0000 0.4930 10.5109 0.3229 26.1257 0.1402 3.1424 0.0408 57.7998
0.0030 'International Tables Vol C 4.2.6.8 and 6.1.1.4'
Br -0.6763 1.2805 17.1789 2.1723 5.2358 16.5796 5.6377 0.2609 3.9851 41.4328
2.9557 'International Tables Vol C 4.2.6.8 and 6.1.1.4'
O 0.0492 0.0322 3.0485 13.2771 2.2868 5.7011 1.5463 0.3239 0.8670 32.9089
0.2508 'International Tables Vol C 4.2.6.8 and 6.1.1.4'


_cell_formula_units_Z            4

# Given Formula = C15 H15 Br1 O3 
# Dc =      1.36 Fooo =    656.00 Mu =     35.60 M =    323.19
# Found Formula = C15.00 H21.00 Br1.00 O3 
# Dc =      1.38 FOOO =    680.00 Mu =     35.61 M =    329.23

_chemical_formula_sum            'C15 H21 Br1 O3'
_chemical_formula_moiety         'C15 H21 Br1 O3'
_chemical_compound_source        .
_chemical_formula_weight         329.23


_cell_measurement_reflns_used    2431
_cell_measurement_theta_min      5
_cell_measurement_theta_max      75
_cell_measurement_temperature    250

_exptl_crystal_description       lath
_exptl_crystal_colour            clear_pale_colourless
_exptl_crystal_size_min          0.02
_exptl_crystal_size_mid          0.08
_exptl_crystal_size_max          0.28

_exptl_crystal_density_diffrn    1.383
_exptl_crystal_density_meas      'not measured'
_exptl_crystal_density_method    'not measured'
# Non-dispersive F(000): 
_exptl_crystal_F_000             679.996
_exptl_absorpt_coefficient_mu    3.561

# Sheldrick geometric approximatio 0.75 0.93 
_exptl_absorpt_correction_type   multi-scan
_exptl_absorpt_process_details   'CrysAlisPro, (Agilent, 2011)'
_exptl_absorpt_correction_T_min  0.50
_exptl_absorpt_correction_T_max  0.93
_diffrn_measurement_device_type  'Oxford Diffraction SuperNova'
_diffrn_measurement_device       Area
_diffrn_radiation_monochromator  graphite
_diffrn_radiation_type           'Cu K\a'
_diffrn_radiation_wavelength     1.54184
_diffrn_measurement_method       \w

# If a reference occurs more than once, delete the author 
# and date from subsequent references. 
_computing_data_collection       'SuperNova, (Oxford Diffraction, 2010)'
_computing_cell_refinement       'CrysAlisPro, (Agilent, 2011)'
_computing_data_reduction        'CrysAlisPro, (Agilent, 2011)'
_computing_structure_solution    'Superflip (Palatinus & Chapuis, 2007)'
_computing_structure_refinement  'CRYSTALS (Betteridge et al., 2003)'
_computing_publication_material  'CRYSTALS (Betteridge et al., 2003)'
_computing_molecular_graphics    'CAMERON (Watkin et al., 1996)'

_diffrn_standards_interval_time  .
_diffrn_standards_interval_count .
_diffrn_standards_number         0
_diffrn_standards_decay_%        .

_diffrn_ambient_temperature      250
_diffrn_reflns_number            8437
_reflns_number_total             3256
_diffrn_reflns_av_R_equivalents  0.041
_diffrn_reflns_av_sigmaI/netI    0.0666
# Number of reflections without Friedels Law is 3256 
# Number of reflections with Friedels Law is 1889 
# Theoretical number of reflections is about 1659 


_diffrn_reflns_theta_min         4.556
_diffrn_reflns_theta_max         76.390
_diffrn_measured_fraction_theta_max 0.988

_diffrn_reflns_theta_full        74.098
_diffrn_measured_fraction_theta_full 0.997


_diffrn_reflns_limit_h_min       -7
_diffrn_reflns_limit_h_max       10
_diffrn_reflns_limit_k_min       -16
_diffrn_reflns_limit_k_max       11
_diffrn_reflns_limit_l_min       -17
_diffrn_reflns_limit_l_max       17
_reflns_limit_h_min              -10
_reflns_limit_h_max              10
_reflns_limit_k_min              0
_reflns_limit_k_max              16
_reflns_limit_l_min              0
_reflns_limit_l_max              17

_oxford_diffrn_Wilson_B_factor   6.47
_oxford_diffrn_Wilson_scale      0.04

_atom_sites_solution_primary     Other #heavy,direct,difmap,geom,iterative
# _atom_sites_solution_secondary  difmap
_atom_sites_solution_hydrogens   difmap

_refine_diff_density_min         -0.30
_refine_diff_density_max         0.23


# The current dictionary definitions do not cover the 
# situation where the reflections used for refinement were 
# selected by a user-defined sigma threshold 


# The values actually used during refinement 
_oxford_reflns_threshold_expression_ref I>-3.0\s(I)
_refine_ls_number_reflns         3256
_refine_ls_number_restraints     670
_refine_ls_number_parameters     274
_oxford_refine_ls_R_factor_ref   0.0592
_refine_ls_wR_factor_ref         0.1267
_refine_ls_goodness_of_fit_ref   1.0121
_refine_ls_shift/su_max          0.0005080
_refine_ls_shift/su_mean         0.0000483


# The values computed with all filters except I/sigma 
_oxford_reflns_number_all        3256
_refine_ls_R_factor_all          0.0592
_refine_ls_wR_factor_all         0.1267

# The values computed with a 2 sigma cutoff - a la SHELX 
_reflns_threshold_expression     I>2.0\s(I)
_reflns_number_gt                2358
_refine_ls_R_factor_gt           0.0431
_refine_ls_wR_factor_gt          0.1030

_refine_ls_abs_structure_Flack   -0.04(3)
_refine_ls_abs_structure_details 'Flack (1983), 1367 Friedel-pairs'
# choose from: rm (reference molecule of known chirality), 
# ad (anomolous dispersion - Flack), rmad (rm and ad), 
# syn (from synthesis), unk (unknown) or . (not applicable). 
_chemical_absolute_configuration ad


_refine_ls_structure_factor_coef Fsqd
_refine_ls_matrix_type           full
_refine_ls_hydrogen_treatment    constr #undef, noref, refall,
# refxyz, refU, constr or mixed
_refine_ls_weighting_scheme      calc
_refine_ls_weighting_details     
;
 Method= Modified Sheldrick 
 w=1/[\s^2^(F^2^) + ( 0.04P)^2^ + 0.21P] 
 ,where P=(max(Fo^2^,0) + 2Fc^2^)/3 
;

# Uequiv = arithmetic mean of Ui i.e. Ueqiv = (U1+U2+U3)/3

# Replace last . with number of unfound hydrogen atoms attached to an atom.

# ..._refinement_flags_... 
# . no refinement constraints           S special position constraint on site
# G rigid group refinement of site      R riding atom
# D distance or angle restraint on site T thermal displacement constraints
# U Uiso or Uij restraint (rigid bond)  P partial occupancy constraint


loop_
_atom_site_label
_atom_site_type_symbol
_atom_site_fract_x
_atom_site_fract_y
_atom_site_fract_z
_atom_site_U_iso_or_equiv
_atom_site_occupancy
_atom_site_adp_type
_atom_site_refinement_flags_posn
_atom_site_refinement_flags_adp
_atom_site_refinement_flags_occupancy
_atom_site_disorder_assembly
_atom_site_disorder_group
_atom_site_attached_hydrogens
O1 O -0.2183(3) 0.62233(17) 0.5365(2) 0.0709 1.0000 Uani . . . . . .
O2 O 0.0698(3) 0.54224(19) 0.63611(19) 0.0728 1.0000 Uani D . . . . .
O3 O -0.0365(3) 0.83215(17) 0.5253(2) 0.0728 1.0000 Uani . . . . . .
C1 C -0.0465(16) 0.0866(7) 0.5356(11) 0.1093 0.549(2) Uani D . P 1 1 .
C2 C -0.0430(7) 0.1758(5) 0.5295(5) 0.0972 0.549(2) Uani D . P 1 1 .
C3 C -0.0304(6) 0.2825(5) 0.5143(8) 0.0966 0.549(2) Uani D . P 1 1 .
C4 C -0.1452(7) 0.3460(4) 0.5145(7) 0.0912 0.549(2) Uani D . P 1 1 .
C5 C -0.1342(10) 0.4546(5) 0.4921(4) 0.0846 0.549(2) Uani D . P 1 1 .
C6 C -0.1884(5) 0.5198(2) 0.5705(3) 0.0764 1.0000 Uani D . . . . .
C7 C -0.0947(5) 0.5341(3) 0.6603(3) 0.0707 1.0000 Uani . . . . . .
C8 C -0.1626(4) 0.6334(3) 0.6954(3) 0.0667 1.0000 Uani . . . . . .
C9 C -0.1627(4) 0.6950(2) 0.6053(3) 0.0605 1.0000 Uani . . . . . .
C10 C 0.0001(4) 0.7400(2) 0.5750(2) 0.0613 1.0000 Uani D . . . . .
Br1 Br 0.3959(4) 0.7249(3) 0.7604(2) 0.1255 0.6304(17) Uani D . P 2 1 .
C11 C 0.1251(7) 0.7626(3) 0.6524(5) 0.0724 0.6304(17) Uani D . P 2 1 .
C12 C 0.2417(6) 0.6739(3) 0.6728(2) 0.0826 0.6304(17) Uani D . P 2 1 .
C13 C 0.1731(6) 0.5753(5) 0.7090(4) 0.0916 0.6304(17) Uani D . P 2 1 .
C14 C 0.3029(7) 0.4888(6) 0.7061(9) 0.1084 0.6304(17) Uani D . P 2 1 .
C15 C 0.2324(9) 0.3893(6) 0.7308(8) 0.1162 0.6304(17) Uani D . P 2 1 .
C101 C -0.0966(12) 0.0828(8) 0.5396(11) 0.0907 0.451(2) Uani D . P 1 2 .
C102 C -0.1001(7) 0.1693(5) 0.5173(7) 0.0904 0.451(2) Uani D . P 1 2 .
C103 C -0.1194(11) 0.2724(5) 0.4871(6) 0.0873 0.451(2) Uani D . P 1 2 .
C104 C -0.0552(11) 0.3521(5) 0.5250(7) 0.0870 0.451(2) Uani D . P 1 2 .
C105 C -0.0850(12) 0.4622(6) 0.4973(6) 0.0818 0.451(2) Uani D . P 1 2 .
Br101 Br 0.3705(5) 0.7510(4) 0.7766(3) 0.1039 0.3696(17) Uani D . P 2 2 .
C111 C 0.1077(10) 0.7679(5) 0.6539(6) 0.0630 0.3696(17) Uani D . P 2 2 .
C112 C 0.2347(9) 0.6915(4) 0.6741(3) 0.0743 0.3696(17) Uani D . P 2 2 .
C113 C 0.1822(8) 0.5825(6) 0.7015(6) 0.0729 0.3696(17) Uani D . P 2 2 .
C114 C 0.3299(10) 0.5166(7) 0.7263(13) 0.0874 0.3696(17) Uani D . P 2 2 .
C115 C 0.2809(13) 0.4203(10) 0.7711(12) 0.1002 0.3696(17) Uani D . P 2 2 .
H11 H -0.0501 0.0145 0.5393 0.1304 0.549(2) Uiso R . P 1 1 .
H31 H 0.0684 0.8473 0.5050 0.0875 1.0000 Uiso R . . . . .
H32 H 0.0733 0.3083 0.4999 0.1152 0.549(2) Uiso R . P 1 1 .
H41 H -0.2476 0.3206 0.5314 0.1085 0.549(2) Uiso R . P 1 1 .
H51 H -0.0261 0.4708 0.4778 0.1018 0.549(2) Uiso R . P 1 1 .
H52 H -0.1995 0.4682 0.4395 0.1018 0.549(2) Uiso R . P 1 1 .
H61 H -0.2898 0.4939 0.5886 0.0920 0.549(2) Uiso R . P 1 1 .
H62 H -0.2860 0.4850 0.5818 0.0920 0.451(2) Uiso R . P 1 2 .
H71 H -0.1131 0.4802 0.7029 0.0849 1.0000 Uiso R . . . . .
H81 H -0.0956 0.6633 0.7412 0.0800 1.0000 Uiso DR . . . . .
H82 H -0.2674 0.6254 0.7199 0.0800 1.0000 Uiso R . . . . .
H91 H -0.2387 0.7485 0.6105 0.0726 1.0000 Uiso R . . . . .
H101 H 0.0494 0.6937 0.5331 0.0733 0.6304(17) Uiso R . P 2 1 .
H102 H 0.0496 0.6939 0.5334 0.0733 0.3696(17) Uiso R . P 2 2 .
H111 H 0.1813 0.8248 0.6444 0.0740 0.6304(17) Uiso R . P 2 1 .
H112 H 0.0607 0.7666 0.7068 0.0740 0.6304(17) Uiso DR . P 2 1 .
H121 H 0.2930 0.6621 0.6148 0.0803 0.6304(17) Uiso R . P 2 1 .
H131 H 0.1201 0.5798 0.7673 0.1073 0.6304(17) Uiso R . P 2 1 .
H141 H 0.3832 0.5065 0.7500 0.1507 0.6304(17) Uiso R . P 2 1 .
H142 H 0.3484 0.4865 0.6456 0.1507 0.6304(17) Uiso R . P 2 1 .
H151 H 0.3161 0.3404 0.7292 0.1582 0.6304(17) Uiso R . P 2 1 .
H152 H 0.1871 0.3912 0.7913 0.1582 0.6304(17) Uiso R . P 2 1 .
H153 H 0.1523 0.3712 0.6869 0.1582 0.6304(17) Uiso R . P 2 1 .
H1011 H -0.0968 0.0134 0.5581 0.1080 0.451(2) Uiso R . P 1 2 .
H1031 H -0.1884 0.2836 0.4356 0.1029 0.451(2) Uiso R . P 1 2 .
H1041 H 0.0183 0.3407 0.5743 0.1042 0.451(2) Uiso R . P 1 2 .
H1051 H 0.0149 0.4960 0.4912 0.0981 0.451(2) Uiso R . P 1 2 .
H1052 H -0.1394 0.4632 0.4394 0.0981 0.451(2) Uiso R . P 1 2 .
H1111 H 0.0533 0.7891 0.7085 0.0689 0.3696(17) Uiso R . P 2 2 .
H1112 H 0.1639 0.8239 0.6280 0.0689 0.3696(17) Uiso R . P 2 2 .
H1121 H 0.3041 0.6815 0.6226 0.0908 0.3696(17) Uiso R . P 2 2 .
H1131 H 0.1275 0.5911 0.7589 0.0748 0.3696(17) Uiso R . P 2 2 .
H1141 H 0.4061 0.5471 0.7666 0.1100 0.3696(17) Uiso R . P 2 2 .
H1142 H 0.3793 0.5005 0.6687 0.1100 0.3696(17) Uiso R . P 2 2 .
H1151 H 0.3674 0.3748 0.7812 0.1598 0.3696(17) Uiso R . P 2 2 .
H1152 H 0.2316 0.4359 0.8288 0.1598 0.3696(17) Uiso R . P 2 2 .
H1153 H 0.2048 0.3894 0.7309 0.1598 0.3696(17) Uiso R . P 2 2 .
loop_
_atom_site_aniso_label
_atom_site_aniso_U_11
_atom_site_aniso_U_22
_atom_site_aniso_U_33
_atom_site_aniso_U_23
_atom_site_aniso_U_13
_atom_site_aniso_U_12
O1 0.0707(14) 0.0539(11) 0.0881(19) 0.0038(13) -0.0182(14) -0.0031(11)
O2 0.0612(14) 0.0733(14) 0.0839(18) 0.0132(14) 0.0094(13) 0.0142(11)
O3 0.0740(15) 0.0571(12) 0.0872(18) 0.0144(14) -0.0018(14) 0.0030(11)
C1 0.119(5) 0.082(4) 0.127(6) 0.000(5) 0.054(5) 0.024(4)
C2 0.102(4) 0.075(3) 0.115(5) 0.003(4) 0.037(4) 0.013(4)
C3 0.095(4) 0.078(4) 0.117(5) 0.000(4) 0.014(4) 0.008(4)
C4 0.091(4) 0.063(3) 0.120(5) -0.011(4) 0.002(4) -0.002(3)
C5 0.092(4) 0.061(3) 0.101(4) -0.004(3) 0.000(4) -0.008(3)
C6 0.086(2) 0.0527(16) 0.090(3) 0.0040(18) -0.005(2) -0.0080(16)
C7 0.0655(19) 0.0639(18) 0.083(2) 0.0158(18) 0.0043(19) 0.0032(16)
C8 0.0522(16) 0.0708(19) 0.077(2) 0.0056(18) 0.0070(16) 0.0057(14)
C9 0.0496(15) 0.0530(15) 0.079(2) 0.0026(16) -0.0044(15) 0.0001(12)
C10 0.0554(15) 0.0564(15) 0.0720(19) 0.0046(17) -0.0037(14) 0.0007(13)
Br1 0.0523(6) 0.209(2) 0.1148(15) -0.0192(11) -0.0159(8) -0.0053(9)
C11 0.055(3) 0.083(4) 0.079(4) 0.003(4) 0.000(3) -0.005(3)
C12 0.047(3) 0.114(4) 0.086(4) 0.008(3) -0.002(3) 0.007(3)
C13 0.063(3) 0.112(4) 0.100(5) 0.033(4) -0.002(4) 0.019(3)
C14 0.071(3) 0.120(4) 0.135(5) 0.042(4) -0.010(4) 0.018(3)
C15 0.087(4) 0.111(5) 0.151(6) 0.048(5) -0.005(5) 0.031(4)
C101 0.096(5) 0.068(4) 0.108(6) 0.001(5) 0.038(5) 0.008(4)
C102 0.102(4) 0.066(4) 0.104(5) 0.001(4) 0.021(5) 0.012(4)
C103 0.096(4) 0.067(4) 0.099(5) 0.001(4) 0.014(4) 0.001(4)
C104 0.098(4) 0.057(3) 0.106(5) -0.007(4) -0.001(5) 0.007(4)
C105 0.093(4) 0.055(4) 0.098(5) -0.002(4) -0.008(4) -0.003(4)
Br101 0.0633(18) 0.164(2) 0.0844(14) 0.0083(19) -0.0177(12) -0.0254(17)
C111 0.041(3) 0.079(5) 0.069(5) 0.012(5) -0.001(4) -0.016(4)
C112 0.049(4) 0.101(4) 0.072(4) 0.018(4) 0.005(4) -0.009(4)
C113 0.044(4) 0.103(5) 0.073(5) 0.028(5) 0.020(4) 0.004(4)
C114 0.059(4) 0.106(5) 0.097(5) 0.021(5) 0.007(5) 0.013(4)
C115 0.078(5) 0.111(6) 0.112(6) 0.027(6) 0.009(5) 0.017(5)

_refine_ls_extinction_method     None
_oxford_refine_ls_scale          6.25(17)
loop_
_geom_bond_atom_site_label_1
_geom_bond_site_symmetry_1
_geom_bond_atom_site_label_2
_geom_bond_site_symmetry_2
_geom_bond_distance
_geom_bond_publ_flag
O1 . C6 . 1.456(4) yes
O1 . C9 . 1.453(4) yes
O2 . C7 . 1.422(5) yes
O2 . C13 . 1.4262(19) yes
O2 . C7 . 1.422(5) yes
O2 . C113 . 1.4310(19) yes
O3 . C10 . 1.441(4) yes
O3 . H31 . 0.946 no
C1 . C2 . 1.176(8) yes
C1 . H11 . 0.950 no
C2 . C3 . 1.424(7) yes
C3 . C4 . 1.272(7) yes
C3 . H32 . 0.954 no
C4 . C5 . 1.468(7) yes
C4 . H41 . 0.950 no
C5 . C6 . 1.487(7) yes
C5 . H51 . 0.950 no
C5 . H52 . 0.950 no
C6 . C7 . 1.522(6) yes
C6 . H61 . 0.950 no
C6 . C7 . 1.522(6) yes
C6 . C105 . 1.558(7) yes
C6 . H62 . 0.950 no
C7 . C8 . 1.510(5) yes
C7 . H71 . 0.950 no
C8 . C9 . 1.529(5) yes
C8 . H81 . 0.950 no
C8 . H82 . 0.950 no
C9 . C10 . 1.546(4) yes
C9 . H91 . 0.950 no
C10 . C11 . 1.556(6) yes
C10 . H101 . 0.950 no
C10 . C111 . 1.493(6) yes
C10 . H102 . 0.948 no
Br1 . C12 . 1.924(4) yes
C11 . C12 . 1.549(6) yes
C11 . H111 . 0.950 no
C11 . H112 . 0.950 no
C12 . C13 . 1.510(6) yes
C12 . H121 . 0.950 no
C13 . C14 . 1.573(7) yes
C13 . H131 . 0.950 no
C14 . C15 . 1.478(7) yes
C14 . H141 . 0.950 no
C14 . H142 . 0.950 no
C15 . H151 . 0.950 no
C15 . H152 . 0.950 no
C15 . H153 . 0.950 no
C101 . C102 . 1.182(8) yes
C101 . H1011 . 0.950 no
C102 . C103 . 1.434(7) yes
C103 . C104 . 1.298(8) yes
C103 . H1031 . 0.950 no
C104 . C105 . 1.522(7) yes
C104 . H1041 . 0.950 no
C105 . H1051 . 0.950 no
C105 . H1052 . 0.950 no
Br101 . C112 . 2.018(6) yes
C111 . C112 . 1.490(7) yes
C111 . H1111 . 0.950 no
C111 . H1112 . 0.950 no
C112 . C113 . 1.551(7) yes
C112 . H1121 . 0.950 no
C113 . C114 . 1.550(8) yes
C113 . H1131 . 0.950 no
C114 . C115 . 1.479(9) yes
C114 . H1141 . 0.950 no
C114 . H1142 . 0.950 no
C115 . H1151 . 0.950 no
C115 . H1152 . 0.950 no
C115 . H1153 . 0.950 no
loop_
_geom_angle_atom_site_label_1
_geom_angle_site_symmetry_1
_geom_angle_atom_site_label_2
_geom_angle_site_symmetry_2
_geom_angle_atom_site_label_3
_geom_angle_site_symmetry_3
_geom_angle
_geom_angle_publ_flag
C6 . O1 . C9 . 109.0(3) yes
C7 . O2 . C13 . 115.4(4) yes
C7 . O2 . C113 . 120.1(5) yes
C10 . O3 . H31 . 97.7 no
C2 . C1 . H11 . 178.9 no
C1 . C2 . C3 . 174.59(10) yes
C2 . C3 . C4 . 126.20(10) yes
C2 . C3 . H32 . 116.9 no
C4 . C3 . H32 . 116.9 no
C3 . C4 . C5 . 126.23(10) yes
C3 . C4 . H41 . 116.7 no
C5 . C4 . H41 . 117.1 no
C4 . C5 . C6 . 112.08(10) yes
C4 . C5 . H51 . 108.9 no
C6 . C5 . H51 . 108.9 no
C4 . C5 . H52 . 108.7 no
C6 . C5 . H52 . 108.7 no
H51 . C5 . H52 . 109.5 no
C5 . C6 . O1 . 109.4(4) yes
C5 . C6 . C7 . 123.9(5) yes
O1 . C6 . C7 . 105.0(3) yes
C5 . C6 . H61 . 105.9 no
O1 . C6 . H61 . 105.7 no
C7 . C6 . H61 . 105.7 no
O1 . C6 . C7 . 105.0(3) yes
O1 . C6 . C105 . 108.6(4) yes
C7 . C6 . C105 . 110.3(5) yes
O1 . C6 . H62 . 110.9 no
C7 . C6 . H62 . 110.9 no
C105 . C6 . H62 . 111.0 no
C6 . C7 . O2 . 107.4(3) yes
C6 . C7 . C8 . 101.4(3) yes
O2 . C7 . C8 . 112.4(3) yes
C6 . C7 . H71 . 111.8 no
O2 . C7 . H71 . 111.8 no
C8 . C7 . H71 . 111.6 no
C7 . C8 . C9 . 100.1(3) yes
C7 . C8 . H81 . 111.6 no
C9 . C8 . H81 . 111.5 no
C7 . C8 . H82 . 112.0 no
C9 . C8 . H82 . 111.9 no
H81 . C8 . H82 . 109.5 no
C8 . C9 . O1 . 103.2(3) yes
C8 . C9 . C10 . 116.2(3) yes
O1 . C9 . C10 . 109.9(3) yes
C8 . C9 . H91 . 109.1 no
O1 . C9 . H91 . 109.1 no
C10 . C9 . H91 . 109.1 no
C9 . C10 . O3 . 105.9(2) yes
C9 . C10 . C11 . 117.6(4) yes
O3 . C10 . C11 . 109.7(3) yes
C9 . C10 . H101 . 108.4 no
O3 . C10 . H101 . 108.4 no
C11 . C10 . H101 . 106.5 no
C9 . C10 . O3 . 105.9(2) yes
C9 . C10 . C111 . 114.2(5) yes
O3 . C10 . C111 . 107.3(4) yes
C9 . C10 . H102 . 108.6 no
O3 . C10 . H102 . 108.5 no
C111 . C10 . H102 . 112.0 no
C10 . C11 . C12 . 114.44(9) yes
C10 . C11 . H111 . 114.2 no
C12 . C11 . H111 . 111.1 no
C10 . C11 . H112 . 102.6 no
C12 . C11 . H112 . 104.0 no
H111 . C11 . H112 . 109.5 no
C11 . C12 . Br1 . 106.43(9) yes
C11 . C12 . C13 . 118.25(9) yes
Br1 . C12 . C13 . 109.15(9) yes
C11 . C12 . H121 . 103.9 no
Br1 . C12 . H121 . 109.2 no
C13 . C12 . H121 . 109.5 no
C12 . C13 . O2 . 103.8(4) yes
C12 . C13 . C14 . 110.48(9) yes
O2 . C13 . C14 . 100.3(5) yes
C12 . C13 . H131 . 115.3 no
O2 . C13 . H131 . 112.7 no
C14 . C13 . H131 . 113.0 no
C13 . C14 . C15 . 111.04(10) yes
C13 . C14 . H141 . 107.0 no
C15 . C14 . H141 . 109.9 no
C13 . C14 . H142 . 108.9 no
C15 . C14 . H142 . 110.5 no
H141 . C14 . H142 . 109.5 no
C14 . C15 . H151 . 107.4 no
C14 . C15 . H152 . 110.8 no
H151 . C15 . H152 . 109.5 no
C14 . C15 . H153 . 110.1 no
H151 . C15 . H153 . 109.5 no
H152 . C15 . H153 . 109.5 no
C102 . C101 . H1011 . 178.5 no
C101 . C102 . C103 . 174.57(10) yes
C102 . C103 . C104 . 126.22(10) yes
C102 . C103 . H1031 . 116.8 no
C104 . C103 . H1031 . 116.9 no
C103 . C104 . C105 . 126.26(10) yes
C103 . C104 . H1041 . 116.9 no
C105 . C104 . H1041 . 116.8 no
C6 . C105 . C104 . 112.18(10) yes
C6 . C105 . H1051 . 108.8 no
C104 . C105 . H1051 . 109.0 no
C6 . C105 . H1052 . 108.7 no
C104 . C105 . H1052 . 108.7 no
H1051 . C105 . H1052 . 109.5 no
C10 . C111 . C112 . 114.34(10) yes
C10 . C111 . H1111 . 114.4 no
C112 . C111 . H1111 . 112.2 no
C10 . C111 . H1112 . 101.0 no
C112 . C111 . H1112 . 104.2 no
H1111 . C111 . H1112 . 109.5 no
C111 . C112 . Br101 . 106.41(10) yes
C111 . C112 . C113 . 118.13(10) yes
Br101 . C112 . C113 . 109.43(10) yes
C111 . C112 . H1121 . 112.1 no
Br101 . C112 . H1121 . 106.2 no
C113 . C112 . H1121 . 104.0 no
C112 . C113 . O2 . 111.2(5) yes
C112 . C113 . C114 . 110.52(10) yes
O2 . C113 . C114 . 117.9(8) yes
C112 . C113 . H1131 . 104.2 no
O2 . C113 . H1131 . 107.4 no
C114 . C113 . H1131 . 104.6 no
C113 . C114 . C115 . 111.02(10) yes
C113 . C114 . H1141 . 116.0 no
C115 . C114 . H1141 . 106.4 no
C113 . C114 . H1142 . 105.7 no
C115 . C114 . H1142 . 108.0 no
H1141 . C114 . H1142 . 109.5 no
C114 . C115 . H1151 . 113.3 no
C114 . C115 . H1152 . 108.3 no
H1151 . C115 . H1152 . 109.5 no
C114 . C115 . H1153 . 106.7 no
H1151 . C115 . H1153 . 109.5 no
H1152 . C115 . H1153 . 109.5 no
loop_
_geom_hbond_atom_site_label_D
_geom_hbond_site_symmetry_D
_geom_hbond_atom_site_label_H
_geom_hbond_site_symmetry_H
_geom_hbond_atom_site_label_A
_geom_hbond_site_symmetry_A
_geom_hbond_angle_DHA
_geom_hbond_distance_DH
_geom_hbond_distance_HA
_geom_hbond_distance_DA
_geom_hbond_publ_flag
C1 . H11 . O3 1_545 171 0.95 2.41 3.351(10) yes
C101 . H11 . O3 1_545 159 0.98 2.41 3.341(10) yes
O3 . H31 . O1 3_566 180 0.95 1.92 2.868(10) yes
C12 . H121 . O3 3_566 166 0.95 2.47 3.399(10) yes
C112 . H121 . O3 3_566 156 1.06 2.47 3.461(10) yes
C1 . H1011 . O3 1_545 135 1.10 2.48 3.351(10) yes
C101 . H1011 . O3 1_545 150 0.95 2.48 3.341(10) yes
C12 . H1121 . O3 3_566 169 0.90 2.52 3.399(10) yes
C112 . H1121 . O3 3_566 173 0.95 2.52 3.461(10) yes


_iucr_refine_instructions_details 
;
#
# Punched on 23/05/18 at 17:01:08
#
#LIST     12                                                                    
BLOCK SCALE X'S  U'S 
CONT ENANTIO 
EQUIV PART(1001,OCC) PART(1002,OCC) 
WEIGHT -1 PART(1002,OCC) 
EQUIV PART(2001,OCC) PART(2002,OCC) 
WEIGHT -1 PART(2002,OCC) 
RIDE C   (   1,X'S) H   (  11,X'S) 
RIDE C   (   3,X'S) H   (  31,X'S) 
RIDE C   (   4,X'S) H   (  41,X'S) 
RIDE C   (   5,X'S) H   (  51,X'S) H   (  52,X'S) 
RIDE C   (   6,X'S) H   (  61,X'S) 
CONT H   (  62,X'S) 
RIDE C   (   7,X'S) H   (  71,X'S) 
RIDE C   (   8,X'S) H   (  81,X'S) H   (  82,X'S) 
RIDE C   (   9,X'S) H   (  91,X'S) 
RIDE C   (  10,X'S) H   ( 101,X'S) 
RIDE C   (  11,X'S) H   ( 111,X'S) H   ( 112,X'S) 
RIDE C   (  12,X'S) H   ( 121,X'S) 
RIDE C   (  13,X'S) H   ( 131,X'S) 
RIDE C   (  14,X'S) H   ( 141,X'S) H   ( 142,X'S) 
RIDE C   (  15,X'S) H   ( 151,X'S) H   ( 152,X'S) H   ( 153,X'S) 
RIDE C   ( 101,X'S) H   (1011,X'S) 
RIDE C   ( 103,X'S) H   (1031,X'S) 
RIDE C   ( 104,X'S) H   (1041,X'S) 
RIDE C   ( 105,X'S) H   (1051,X'S) H   (1052,X'S) 
CONT H   ( 102,X'S) 
RIDE C   ( 111,X'S) H   (1111,X'S) H   (1112,X'S) 
RIDE C   ( 112,X'S) H   (1121,X'S) 
RIDE C   ( 113,X'S) H   (1131,X'S) 
RIDE C   ( 114,X'S) H   (1141,X'S) H   (1142,X'S) 
RIDE C   ( 115,X'S) H   (1151,X'S) H   (1152,X'S) H   (1153,X'S) 
RIDE O   (   3,X'S) H   (  32,X'S) 
END                                                                             
#
# Punched on 23/05/18 at 17:01:08
#
#LIST     16                                                                    
SAME  C(1)  C(2)  C(3)  C(4)  C(5)  C(6) AND 
CONT  C(101)  C(102)  C(103)  C(104)  C(105)  C(6) 
SIMU 0.01  C(1)  C(2)  C(3)  C(4)  C(5)  C(6) AND 
CONT  C(101)  C(102)  C(103)  C(104)  C(105)  C(6) 
DELU 0.01    C(1)  C(2)  C(3)  C(4)  C(5)  C(6) AND 
CONT  C(101)  C(102)  C(103)  C(104)  C(105)  C(6) 
SAME  C(10) C(11) C(12) C(13)  C(14)  C(15) BR(1) AND 
CONT  C(10) C(111) C(112) C(113)  C(114)  C(115) BR(101) 
SIMU 0.01 C(10) C(11) C(12) C(13)  C(14)  C(15) BR(1) AND 
CONT  C(10) C(111) C(112) C(113)  C(114)  C(115) BR(101) 
DELU 0.01 C(10) C(11) C(12) C(13)  C(14)  C(15) BR(1) AND 
CONT  C(10) C(111) C(112) C(113)  C(114)  C(115) BR(101) 
DIST 0,0.002 = MEAN 
CONT O(2) TO C(13) O(2) TO C(113) 
NONBOND 2.0, 0.1 = H(81) TO H(112) 
LIMIT      0.001 C(2,X) 
LIMIT      0.001 C(2,Y) 
LIMIT      0.001 C(2,Z) 
LIMIT      0.001 C(102,X) 
LIMIT      0.001 C(102,Y) 
LIMIT      0.001 C(102,Z) 
REM   HREST   START (DO NOT REMOVE THIS LINE) 
REM   HREST   END (DO NOT REMOVE THIS LINE) 
REM   SHIFTLIMIT   START (DO NOT REMOVE THIS LINE) 
LIMIT      0.01000000 U[ISO] 
LIMIT      0.01000000 X 
LIMIT      0.01000000 Y 
LIMIT      0.01000000 Z 
LIMIT      0.01000000 U[11] 
LIMIT      0.01000000 U[22] 
LIMIT      0.01000000 U[33] 
LIMIT      0.01000000 U[12] 
LIMIT      0.01000000 U[13] 
LIMIT      0.01000000 U[23] 
LIMIT      0.01000000 OCC 
REM   SHIFTLIMIT   END (DO NOT REMOVE THIS LINE) 
END                                                                             
;
####################################################################### 
# 
# This file contains crystal structure data downloaded from the 
# Cambridge Structural Database (CSD) hosted by the Cambridge 
# Crystallographic Data Centre (CCDC).
# 
# Full information about CCDC data access policies and citation 
# guidelines are available at http://www.ccdc.cam.ac.uk/access/V1 
# 
# Audit and citation data items may have been added by the CCDC. 
# Please retain this information to preserve the provenance of 
# this file and to allow appropriate attribution of the data. 
# 
#######################################################################

data_22
_database_code_depnum_ccdc_archive 'CCDC 2005094'
loop_
_audit_author_name
_audit_author_address
'Amber Thompson'
;Chemical Crystallography Oxford
United Kingdom
;
_audit_update_record             
;
2020-05-21 deposited with the CCDC.	2020-09-25 downloaded from the CCDC.
;
#==============================================================================
_audit_creation_date             2018-04-23
_audit_creation_method           CRYSTALS_ver_14.61_build_6720

_oxford_structure_analysis_title 6955
_chemical_name_systematic        .
_chemical_melting_point          'not measured'

_cell_length_a                   5.9422(2)
_cell_length_b                   7.6020(2)
_cell_length_c                   14.7513(4)
_cell_angle_alpha                90
_cell_angle_beta                 101.005(2)
_cell_angle_gamma                90
_cell_volume                     654.10(3)

_symmetry_cell_setting           monoclinic
_symmetry_space_group_name_H-M   'P 21 '
_symmetry_space_group_name_Hall  'P 2yb'
loop_
_symmetry_equiv_pos_as_xyz
x,y,z
-x,y+1/2,-z

loop_
_atom_type_symbol
_atom_type_scat_dispersion_real
_atom_type_scat_dispersion_imag
_atom_type_scat_Cromer_Mann_a1
_atom_type_scat_Cromer_Mann_b1
_atom_type_scat_Cromer_Mann_a2
_atom_type_scat_Cromer_Mann_b2
_atom_type_scat_Cromer_Mann_a3
_atom_type_scat_Cromer_Mann_b3
_atom_type_scat_Cromer_Mann_a4
_atom_type_scat_Cromer_Mann_b4
_atom_type_scat_Cromer_Mann_c
_atom_type_scat_source
C 0.0181 0.0091 2.3100 20.8439 1.0200 10.2075 1.5886 0.5687 0.8650 51.6512
0.2156 'International Tables Vol C 4.2.6.8 and 6.1.1.4'
H 0.0000 0.0000 0.4930 10.5109 0.3229 26.1257 0.1402 3.1424 0.0408 57.7998
0.0030 'International Tables Vol C 4.2.6.8 and 6.1.1.4'
O 0.0492 0.0322 3.0485 13.2771 2.2868 5.7011 1.5463 0.3239 0.8670 32.9089
0.2508 'International Tables Vol C 4.2.6.8 and 6.1.1.4'


_cell_formula_units_Z            2

# Given Formula = C13 H22 O4 
# Dc =      1.23 Fooo =    264.00 Mu =      7.34 M =    242.32
# Found Formula = C13.00 H22.00 O4 
# Dc =      1.23 FOOO =    264.00 Mu =      7.34 M =    242.32

_chemical_formula_sum            'C13 H22 O4'
_chemical_formula_moiety         'C13 H22 O4'
_chemical_compound_source        .
_chemical_formula_weight         242.32


_cell_measurement_reflns_used    7384
_cell_measurement_theta_min      6
_cell_measurement_theta_max      76
_cell_measurement_temperature    150

_exptl_crystal_description       block
_exptl_crystal_colour            clear_pale_colourless
_exptl_crystal_size_min          0.06
_exptl_crystal_size_mid          0.08
_exptl_crystal_size_max          0.10

_exptl_crystal_density_diffrn    1.230
_exptl_crystal_density_meas      'not measured'
_exptl_crystal_density_method    'not measured'
# Non-dispersive F(000): 
_exptl_crystal_F_000             264
_exptl_absorpt_coefficient_mu    0.734

# Sheldrick geometric approximatio 0.94 0.96 
_exptl_absorpt_correction_type   multi-scan
_exptl_absorpt_process_details   
; 
 CrysAlisPro (Rigaku Oxford Diffraction, 2017) 
;
_exptl_absorpt_correction_T_min  0.60
_exptl_absorpt_correction_T_max  0.96
_diffrn_measurement_device_type  'Oxford Diffraction SuperNova'
_diffrn_measurement_device       Area
_diffrn_radiation_monochromator  'focussing mirrors'
_diffrn_radiation_type           'Cu K\a'
_diffrn_radiation_wavelength     1.54184
_diffrn_measurement_method       \w

# If a reference occurs more than once, delete the author 
# and date from subsequent references. 
_computing_data_collection       'SuperNova, (Oxford Diffraction, 2010)'
_computing_cell_refinement       
; 
 CrysAlisPro (Rigaku Oxford Diffraction, 2017) 
;
_computing_data_reduction        
; 
 CrysAlisPro (Rigaku Oxford Diffraction, 2017) 
;
_computing_structure_solution    'Superflip (Palatinus & Chapuis, 2007)'
_computing_structure_refinement  'CRYSTALS (Betteridge et al., 2003)'
_computing_publication_material  'CRYSTALS (Betteridge et al., 2003)'
_computing_molecular_graphics    'CAMERON (Watkin et al., 1996)'

_diffrn_standards_interval_time  .
_diffrn_standards_interval_count .
_diffrn_standards_number         0
_diffrn_standards_decay_%        .

_diffrn_ambient_temperature      150
_diffrn_reflns_number            13847
_reflns_number_total             2731
_diffrn_reflns_av_R_equivalents  0.079
_diffrn_reflns_av_sigmaI/netI    0.0507
# Number of reflections without Friedels Law is 2731 
# Number of reflections with Friedels Law is 1481 
# Theoretical number of reflections is about 1378 


_diffrn_reflns_theta_min         6.112
_diffrn_reflns_theta_max         76.695
_diffrn_measured_fraction_theta_max 0.993

_diffrn_reflns_theta_full        75.161
_diffrn_measured_fraction_theta_full 0.997


_diffrn_reflns_limit_h_min       -7
_diffrn_reflns_limit_h_max       7
_diffrn_reflns_limit_k_min       -9
_diffrn_reflns_limit_k_max       9
_diffrn_reflns_limit_l_min       -18
_diffrn_reflns_limit_l_max       18
_reflns_limit_h_min              -7
_reflns_limit_h_max              7
_reflns_limit_k_min              -9
_reflns_limit_k_max              9
_reflns_limit_l_min              0
_reflns_limit_l_max              18

_oxford_diffrn_Wilson_B_factor   3.09
_oxford_diffrn_Wilson_scale      0.01

_atom_sites_solution_primary     other #heavy,direct,difmap,geom,iterative
# _atom_sites_solution_secondary  difmap
_atom_sites_solution_hydrogens   difmap

_refine_diff_density_min         -0.37
_refine_diff_density_max         0.41


# The current dictionary definitions do not cover the 
# situation where the reflections used for refinement were 
# selected by a user-defined sigma threshold 


# The values actually used during refinement 
_oxford_refine_reflns_threshold_expression_ref I>-10.0\s(I)
_refine_ls_number_restraints     5
_refine_ls_number_parameters     182
_refine_ls_number_reflns         2730
_oxford_refine_ls_R_factor_ref   0.0586
_refine_ls_wR_factor_ref         0.1537
_refine_ls_goodness_of_fit_ref   1.0015
_refine_ls_shift/su_max          0.0001375
_refine_ls_shift/su_mean         0.0000176


# The values computed with all filters except I/sigma 
_oxford_reflns_number_all        2730
_refine_ls_R_factor_all          0.0586
_refine_ls_wR_factor_all         0.1537

# The values computed with a 2 sigma cutoff - a la SHELX 
_reflns_threshold_expression     I>2.0\s(I)
_reflns_number_gt                2643
_refine_ls_R_factor_gt           0.0575
_refine_ls_wR_factor_gt          0.1495

# For an explanation, see Cooper & Watkin, Acta Cryst. (2016). B72, 661?683 
_oxford_Hooft_y                  0.11(13) # for 1157 Friedel pairs 
_oxford_Bijvoet_difference       -0.01(9) # for 1157 Friedel pairs 
# (Similar to the Parsons(q).) 
_oxford_refined_Flack_x          -0.15(19) # for 1250 Friedel pairs 
_refine_ls_abs_structure_Flack   -0.01(9)
_refine_ls_abs_structure_details 
; 
 Parsons, Flack & Wagner (2013), 
 1157 Friedel Pairs 
;

# choose from: 
# rm (reference molecule of known chirality), 
# ad (anomolous dispersion - Flack), rmad (rm and ad), 
# syn (from synthesis), unk (unknown) or . (not applicable). 
_chemical_absolute_configuration ad


_refine_ls_structure_factor_coef Fsqd
_refine_ls_matrix_type           full
_refine_ls_hydrogen_treatment    mixed #undef, noref, refall,
# refxyz, refU, constr or mixed
_refine_ls_weighting_scheme      calc
_refine_ls_weighting_details     
;
 Method= Modified Sheldrick 
 w=1/[\s^2^(F^2^) + ( 0.13P)^2^ + 0.03P] 
 ,where P=(max(Fo^2^,0) + 2Fc^2^)/3 
;

# Uequiv = arithmetic mean of Ui i.e. Ueqiv = (U1+U2+U3)/3

# Replace last . with number of unfound hydrogen atoms attached to an atom.

# ..._refinement_flags_... 
# . no refinement constraints           S special position constraint on site
# G rigid group refinement of site      R riding atom
# D distance or angle restraint on site T thermal displacement constraints
# U Uiso or Uij restraint (rigid bond)  P partial occupancy constraint


loop_
_atom_site_label
_atom_site_type_symbol
_atom_site_fract_x
_atom_site_fract_y
_atom_site_fract_z
_atom_site_U_iso_or_equiv
_atom_site_occupancy
_atom_site_adp_type
_atom_site_refinement_flags_posn
_atom_site_refinement_flags_adp
_atom_site_refinement_flags_occupancy
_atom_site_disorder_assembly
_atom_site_disorder_group
_atom_site_attached_hydrogens
C6 C 0.3921(4) 0.2241(3) 0.36917(14) 0.0414 1.0000 Uani . . . . . .
C7 C 0.3714(3) 0.3924(3) 0.31164(12) 0.0336 1.0000 Uani . . . . . .
C8 C 0.1236(3) 0.3749(3) 0.26072(12) 0.0349 1.0000 Uani . . . . . .
C9 C 0.1018(3) 0.1768(3) 0.24113(13) 0.0363 1.0000 Uani . . . . . .
C10 C 0.1171(3) 0.1187(3) 0.14301(13) 0.0330 1.0000 Uani . . . . . .
C11 C 0.3233(3) 0.1786(3) 0.10234(12) 0.0303 1.0000 Uani . . . . . .
C12 C 0.3520(3) 0.3766(3) 0.08709(12) 0.0316 1.0000 Uani . . . . . .
C13 C 0.5135(3) 0.4681(3) 0.16858(13) 0.0324 1.0000 Uani . . . . . .
C14 C 0.4688(4) 0.6658(3) 0.17617(18) 0.0436 1.0000 Uani . . . . . .
C15 C 0.6638(5) 0.7580(3) 0.2414(3) 0.0633 1.0000 Uani . . . . . .
O1 O 0.2833(3) 0.0941(2) 0.30520(10) 0.0413 1.0000 Uani . . . . . .
O2 O 0.5389(2) 0.3770(2) 0.25447(8) 0.0299 1.0000 Uani . . . . . .
O17 O 0.1300(2) 0.4581(2) 0.06156(10) 0.0378 1.0000 Uani D . . . . .
O16 O -0.0946(2) 0.1696(2) 0.08309(10) 0.0403 1.0000 Uani D . . . . .
C103 C 0.8782(11) 0.2979(9) 0.5530(5) 0.0501 0.490(11) Uani . . P 1 2 .
C3 C 0.8819(11) 0.3623(13) 0.5172(6) 0.0624 0.510(11) Uani . . P 1 1 .
C4 C 0.7001(9) 0.2619(7) 0.5023(3) 0.0459 0.510(11) Uani . . P 1 1 .
C104 C 0.7844(7) 0.3138(6) 0.4651(4) 0.0366 0.490(11) Uani . . P 1 2 .
C5 C 0.6324(4) 0.1643(3) 0.41192(15) 0.0479 1.0000 Uani . . . . . .
H61 H 0.2984 0.2351 0.4183 0.0502 1.0000 Uiso R . . . . .
H71 H 0.3968 0.4979 0.3488 0.0397 1.0000 Uiso R . . . . .
H82 H 0.0212 0.4080 0.3005 0.0415 1.0000 Uiso R . . . . .
H81 H 0.0896 0.4443 0.2050 0.0410 1.0000 Uiso R . . . . .
H91 H -0.0438 0.1327 0.2562 0.0435 1.0000 Uiso R . . . . .
H101 H 0.1217 -0.0081 0.1433 0.0398 1.0000 Uiso R . . . . .
H111 H 0.4588 0.1342 0.1425 0.0358 1.0000 Uiso R . . . . .
H112 H 0.3065 0.1267 0.0419 0.0350 1.0000 Uiso R . . . . .
H121 H 0.4287 0.3892 0.0360 0.0387 1.0000 Uiso R . . . . .
H131 H 0.6631 0.4597 0.1522 0.0386 1.0000 Uiso R . . . . .
H142 H 0.4520 0.7206 0.1164 0.0525 1.0000 Uiso R . . . . .
H141 H 0.3282 0.6830 0.1986 0.0512 1.0000 Uiso R . . . . .
H151 H 0.6241 0.8763 0.2518 0.0947 1.0000 Uiso R . . . . .
H152 H 0.7954 0.7560 0.2141 0.0947 1.0000 Uiso R . . . . .
H153 H 0.6964 0.6999 0.2997 0.0948 1.0000 Uiso R . . . . .
H1031 H 0.9581 0.3916 0.5846 0.0598 0.490(11) Uiso R . P 1 2 .
H1032 H 0.8642 0.1917 0.5831 0.0601 0.490(11) Uiso R . P 1 2 .
H32 H 0.9366 0.4090 0.5756 0.0749 0.510(11) Uiso R . P 1 1 .
H31 H 0.9615 0.3903 0.4703 0.0750 0.510(11) Uiso R . P 1 1 .
H41 H 0.6108 0.2506 0.5478 0.0548 0.510(11) Uiso R . P 1 1 .
H1041 H 0.8067 0.4190 0.4344 0.0435 0.490(11) Uiso R . P 1 2 .
H52 H 0.6266 0.0390 0.4246 0.0569 0.510(11) Uiso R . P 1 1 .
H54 H 0.7387 0.1839 0.3694 0.0568 0.510(11) Uiso R . P 1 1 .
H53 H 0.6225 0.0659 0.4533 0.0568 0.490(11) Uiso R . P 1 2 .
H51 H 0.7062 0.1249 0.3620 0.0564 0.490(11) Uiso R . P 1 2 .
H171 H 0.103(6) 0.522(4) 0.0172(17) 0.057(2) 1.0000 Uiso D . . . . .
H161 H -0.092(6) 0.272(3) 0.068(2) 0.060(2) 1.0000 Uiso D . . . . .
loop_
_atom_site_aniso_label
_atom_site_aniso_U_11
_atom_site_aniso_U_22
_atom_site_aniso_U_33
_atom_site_aniso_U_23
_atom_site_aniso_U_13
_atom_site_aniso_U_12
C6 0.0428(10) 0.0521(12) 0.0309(8) -0.0009(8) 0.0113(7) 0.0045(9)
C7 0.0282(8) 0.0388(9) 0.0339(8) -0.0072(7) 0.0063(6) 0.0043(7)
C8 0.0230(8) 0.0463(10) 0.0376(8) -0.0077(8) 0.0111(6) 0.0039(7)
C9 0.0290(8) 0.0432(9) 0.0398(9) -0.0015(8) 0.0140(7) -0.0049(7)
C10 0.0261(8) 0.0346(8) 0.0391(8) -0.0056(7) 0.0083(7) -0.0017(6)
C11 0.0250(7) 0.0333(8) 0.0332(7) -0.0052(7) 0.0069(6) 0.0027(6)
C12 0.0243(8) 0.0373(8) 0.0351(8) 0.0044(7) 0.0105(6) 0.0056(7)
C13 0.0225(7) 0.0301(8) 0.0455(10) 0.0022(7) 0.0086(6) 0.0012(6)
C14 0.0343(9) 0.0302(9) 0.0647(12) 0.0018(9) 0.0052(8) 0.0014(8)
C15 0.0529(13) 0.0310(10) 0.098(2) -0.0106(12) -0.0051(14) -0.0048(9)
O1 0.0432(8) 0.0421(7) 0.0394(6) 0.0050(6) 0.0097(6) -0.0043(6)
O2 0.0214(5) 0.0312(6) 0.0369(6) -0.0013(5) 0.0052(4) 0.0035(4)
O17 0.0289(6) 0.0425(6) 0.0398(7) 0.0089(6) 0.0014(5) 0.0070(6)
O16 0.0243(6) 0.0486(8) 0.0469(7) -0.0110(6) 0.0039(5) -0.0008(6)
C103 0.049(3) 0.060(3) 0.040(3) 0.001(2) 0.005(2) -0.006(3)
C3 0.045(3) 0.086(6) 0.057(4) -0.025(4) 0.011(3) -0.000(3)
C4 0.050(3) 0.059(3) 0.028(2) 0.0064(18) 0.0063(19) 0.014(2)
C104 0.032(2) 0.043(2) 0.037(3) 0.0033(19) 0.011(2) 0.0008(17)
C5 0.0529(12) 0.0473(11) 0.0385(10) -0.0032(9) -0.0038(8) 0.0151(10)

_refine_ls_extinction_method     None
_oxford_refine_ls_scale          9.3(7)
loop_
_geom_bond_atom_site_label_1
_geom_bond_site_symmetry_1
_geom_bond_atom_site_label_2
_geom_bond_site_symmetry_2
_geom_bond_distance
_geom_bond_publ_flag
C6 . C7 . 1.527(3) yes
C6 . O1 . 1.433(3) yes
C6 . C5 . 1.517(3) yes
C6 . H61 . 0.998 no
C7 . C8 . 1.526(2) yes
C7 . O2 . 1.427(2) yes
C7 . H71 . 0.967 no
C8 . C9 . 1.534(3) yes
C8 . H82 . 0.956 no
C8 . H81 . 0.965 no
C9 . C10 . 1.533(3) yes
C9 . O1 . 1.437(2) yes
C9 . H91 . 0.992 no
C10 . C11 . 1.532(2) yes
C10 . O16 . 1.445(2) yes
C10 . H101 . 0.964 no
C11 . C12 . 1.537(3) yes
C11 . H111 . 0.965 no
C11 . H112 . 0.962 no
C12 . C13 . 1.552(2) yes
C12 . O17 . 1.441(2) yes
C12 . H121 . 0.957 no
C13 . C14 . 1.534(3) yes
C13 . O2 . 1.426(2) yes
C13 . H131 . 0.967 no
C14 . C15 . 1.527(3) yes
C14 . H142 . 0.963 no
C14 . H141 . 0.965 no
C15 . H151 . 0.950 no
C15 . H152 . 0.946 no
C15 . H153 . 0.953 no
O17 . H171 . 0.805(18) no
O16 . H161 . 0.812(18) no
C103 . C104 . 1.315(9) yes
C103 . H1031 . 0.930 no
C103 . H1032 . 0.933 no
C3 . C4 . 1.307(11) yes
C3 . H32 . 0.932 no
C3 . H31 . 0.933 no
C4 . C5 . 1.512(5) yes
C4 . H41 . 0.935 no
C104 . C5 . 1.566(5) yes
C104 . H1041 . 0.941 no
C5 . H52 . 0.973 no
C5 . H54 . 0.982 no
C5 . H53 . 0.974 no
C5 . H51 . 0.974 no
loop_
_geom_angle_atom_site_label_1
_geom_angle_site_symmetry_1
_geom_angle_atom_site_label_2
_geom_angle_site_symmetry_2
_geom_angle_atom_site_label_3
_geom_angle_site_symmetry_3
_geom_angle
_geom_angle_publ_flag
C7 . C6 . O1 . 103.51(15) yes
C7 . C6 . C5 . 116.87(19) yes
O1 . C6 . C5 . 109.70(18) yes
C7 . C6 . H61 . 109.7 no
O1 . C6 . H61 . 107.0 no
C5 . C6 . H61 . 109.5 no
C6 . C7 . C8 . 99.70(16) yes
C6 . C7 . O2 . 105.59(15) yes
C8 . C7 . O2 . 114.75(14) yes
C6 . C7 . H71 . 113.1 no
C8 . C7 . H71 . 112.5 no
O2 . C7 . H71 . 110.6 no
C7 . C8 . C9 . 102.53(15) yes
C7 . C8 . H82 . 110.1 no
C9 . C8 . H82 . 109.4 no
C7 . C8 . H81 . 113.4 no
C9 . C8 . H81 . 112.3 no
H82 . C8 . H81 . 109.0 no
C8 . C9 . C10 . 116.29(16) yes
C8 . C9 . O1 . 106.27(15) yes
C10 . C9 . O1 . 108.80(15) yes
C8 . C9 . H91 . 109.6 no
C10 . C9 . H91 . 109.0 no
O1 . C9 . H91 . 106.4 no
C9 . C10 . C11 . 118.71(15) yes
C9 . C10 . O16 . 107.37(14) yes
C11 . C10 . O16 . 110.40(15) yes
C9 . C10 . H101 . 106.9 no
C11 . C10 . H101 . 105.9 no
O16 . C10 . H101 . 106.9 no
C10 . C11 . C12 . 117.88(14) yes
C10 . C11 . H111 . 107.0 no
C12 . C11 . H111 . 109.2 no
C10 . C11 . H112 . 107.0 no
C12 . C11 . H112 . 105.1 no
H111 . C11 . H112 . 110.6 no
C11 . C12 . C13 . 113.28(14) yes
C11 . C12 . O17 . 109.77(14) yes
C13 . C12 . O17 . 114.17(15) yes
C11 . C12 . H121 . 107.2 no
C13 . C12 . H121 . 104.3 no
O17 . C12 . H121 . 107.5 no
C12 . C13 . C14 . 113.93(16) yes
C12 . C13 . O2 . 114.53(15) yes
C14 . C13 . O2 . 113.67(17) yes
C12 . C13 . H131 . 103.8 no
C14 . C13 . H131 . 105.2 no
O2 . C13 . H131 . 104.1 no
C13 . C14 . C15 . 111.98(17) yes
C13 . C14 . H142 . 110.3 no
C15 . C14 . H142 . 108.2 no
C13 . C14 . H141 . 109.3 no
C15 . C14 . H141 . 108.9 no
H142 . C14 . H141 . 108.1 no
C14 . C15 . H151 . 110.7 no
C14 . C15 . H152 . 108.3 no
H151 . C15 . H152 . 109.5 no
C14 . C15 . H153 . 110.8 no
H151 . C15 . H153 . 107.9 no
H152 . C15 . H153 . 109.6 no
C9 . O1 . C6 . 108.58(16) yes
C7 . O2 . C13 . 121.17(13) yes
C12 . O17 . H171 . 120(3) no
C10 . O16 . H161 . 111(2) no
C104 . C103 . H1031 . 120.2 no
C104 . C103 . H1032 . 119.3 no
H1031 . C103 . H1032 . 120.5 no
C4 . C3 . H32 . 120.6 no
C4 . C3 . H31 . 121.9 no
H32 . C3 . H31 . 117.5 no
C3 . C4 . C5 . 120.5(6) yes
C3 . C4 . H41 . 119.8 no
C5 . C4 . H41 . 119.7 no
C103 . C104 . C5 . 121.5(5) yes
C103 . C104 . H1041 . 118.7 no
C5 . C104 . H1041 . 119.8 no
C6 . C5 . C4 . 106.9(2) yes
C6 . C5 . H52 . 108.0 no
C4 . C5 . H52 . 108.9 no
C6 . C5 . H54 . 111.0 no
C4 . C5 . H54 . 113.1 no
H52 . C5 . H54 . 108.8 no
C6 . C5 . C104 . 113.4(2) yes
C6 . C5 . H53 . 109.0 no
C104 . C5 . H53 . 110.0 no
C6 . C5 . H51 . 107.6 no
C104 . C5 . H51 . 107.6 no
H53 . C5 . H51 . 109.1 no
loop_
_geom_hbond_atom_site_label_D
_geom_hbond_site_symmetry_D
_geom_hbond_atom_site_label_H
_geom_hbond_site_symmetry_H
_geom_hbond_atom_site_label_A
_geom_hbond_site_symmetry_A
_geom_hbond_angle_DHA
_geom_hbond_distance_DH
_geom_hbond_distance_HA
_geom_hbond_distance_DA
_geom_hbond_publ_flag
C8 . H81 . O17 . 144 0.96 2.18 3.013(5) yes
O17 . H171 . C10 2_555 155(3) 0.805 2.581 3.326(5) yes
O17 . H171 . O16 2_555 170(4) 0.805 1.851 2.648(5) yes
O16 . H161 . O17 . 140(3) 0.812 1.946 2.618(5) yes


_iucr_refine_instructions_details 
;
#
# Punched on 23/04/18 at 15:13:46
#
#LIST     12                                                                    
BLOCK 
CONT SCALE 
CONT C    (     6 ,X'S,U'S)  UNTIL C    (     5 ) 
CONT H    (   171 ,X'S,U[ISO])  UNTIL H    (   161 ) 
CONT ENANTIO 
EQUIVALENCE PART(1001, OCC) 
CONTINUE    PART(1002, OCC) 
WEIGHT -1   PART(1002, OCC) 
RIDE C   (   6,X'S) H   (  61,X'S) 
RIDE C   (   7,X'S) H   (  71,X'S) 
RIDE C   (   8,X'S) H   (  82,X'S) H   (  81,X'S) 
RIDE C   (   9,X'S) H   (  91,X'S) 
RIDE C   (  10,X'S) H   ( 101,X'S) 
RIDE C   (  11,X'S) H   ( 111,X'S) H   ( 112,X'S) 
RIDE C   (  12,X'S) H   ( 121,X'S) 
RIDE C   (  13,X'S) H   ( 131,X'S) 
RIDE C   (  14,X'S) H   ( 142,X'S) H   ( 141,X'S) 
RIDE C   (  15,X'S) H   ( 151,X'S) H   ( 152,X'S) H   ( 153,X'S) 
RIDE C   ( 103,X'S) H   (1031,X'S) H   (1032,X'S) 
RIDE C   (   3,X'S) H   (  32,X'S) H   (  31,X'S) 
RIDE C   (   4,X'S) H   (  41,X'S) 
RIDE C   ( 104,X'S) H   (1041,X'S) 
RIDE C   (   5,X'S) H   (  52,X'S) H   (  54,X'S) 
CONT H   (  53,X'S) H   (  51,X'S) 
END                                                                             
#
# Punched on 23/04/18 at 15:13:46
#
#LIST     16                                                                    
REM       H ON O-HETRO ATOM 
DIST 0.82, 0.02 = 
CONT O ( 17) TO H(171) 
REST 0.057, 0.002 = H(171,U[ISO]) 
REM       H ON O-HETRO ATOM 
DIST 0.82, 0.02 = 
CONT O ( 16) TO H(161) 
REST 0.060, 0.002 = H(161,U[ISO]) 
END                                                                             
;

# Manually omitted reflections

loop_
_oxford_refln_omitted_index_h
_oxford_refln_omitted_index_k
_oxford_refln_omitted_index_l
_oxford_refln_omitted_flag
_oxford_refln_omitted_details
-6 -1 11 x .
